# Supplementary material for: 1-(3-Chloro­phen­yl)thio­urea
Source: Acta Crystallogr Sect E Struct Rep Online. 2012 Jul 10;68(Pt 8):o2423. doi: 10.1107/S160053681203084X (PMC3414341; doi:10.1107/S160053681203084X)
Supplement: Supplementary file 1 [file e-68-o2423-sup1.cif]

##############################################################################
#                                                                            #
# This CIF contains the data in a paper accepted for publication in          #
# Acta Crystallographica Section E. It conforms to the requirements of       #
# Notes for Authors for Acta Crystallographica Section E, and has been       #
# peer reviewed under the auspices of the IUCr Commission on Journals.       #
#                                                                            #
# Full details of the Crystallographic Information File format               #
# are given in the paper "The Crystallographic Information File (CIF):       #
# a New Standard Archive File for Crystallography" by S. R. Hall, F. H.      #
# Allen and I. D. Brown [Acta Cryst. (1991), A47, 655-685].                  #
#                                                                            #
# The current version of the core CIF dictionary is obtainable from          #
# ftp://ftp.iucr.org/pub/cif_core.dic.                                       #
#                                                                            #
# Software is freely available for graphical display of the structure(s)     #
# in this CIF. For information consult the CIF software page                 #
# http://www.iucr.org/resources/cif/software.                                #
#                                                                            #
# This file may be used for bona fide research purposes within the           #
# scientific community so long as proper attribution is given to the journal # 
# article from which it was obtained.                                        #
#                                                                            #
##############################################################################
data_global
_audit_creation_method     'form.cif (version 2.0)'
_journal_data_validation_number     ?
_journal_date_recd_electronic     2012-07-04
_journal_date_accepted     2012-07-06
_journal_name_full     'Acta Crystallographica, Section E'
_journal_year     2012
_journal_volume     68
_journal_issue      8
_journal_page_first     o2423
_journal_page_last     o2423
_journal_paper_category     QO
_journal_paper_doi     10.1107/S160053681203084X
_journal_coeditor_code     IS5164
_publ_contact_author_name     'Prof. Fun, Hoong-Kun'
_publ_contact_author_address
;
      X-ray Crystallography Unit
      School of Physics
      Universiti Sains Malaysia
      11800 USM, Penang
      MALAYSIA
;
_publ_contact_author_email     'hkfun@usm.my'
_publ_contact_author_fax     '604 6579150'
_publ_contact_author_phone     '604 6533652'
_publ_section_title
;
1-(3-Chlorophenyl)thiourea
;
loop_
    _publ_author_name
    _publ_author_footnote
    _publ_author_address
    'Hoong-Kun Fun'
;
      Thomson Reuters ResearcherID: A-3561-2009.
;
;     X-ray Crystallography Unit
      School of Physics
      Universiti Sains Malaysia
      11800 USM, Penang
      Malaysia
;
    'Ching Kheng Quah'
;
      Thomson Reuters ResearcherID: A-5525-2009.
;
;
      X-ray Crystallography Unit
      School of Physics
      Universiti Sains Malaysia
      11800 USM, Penang
      Malaysia
;
    'Prakash S. Nayak' ?
;
      Department of Studies in Chemistry
      Mangalore University
      Mangalagangotri 574 199
      India
;
    'B. Narayana' ?
;
      Department of Studies in Chemistry
      Mangalore University
      Mangalagangotri 574 199
      India
;
    'B. K. Sarojini' ?
;
      Department of Chemistry
      P. A. College of Engineering
      Nadupadavu, Mangalore 574 153
      India
;
data_I
_audit_creation_method     SHELXL-97
_chemical_name_systematic
;
1-(3-Chlorophenyl)thiourea
;
_chemical_name_common     ?
_chemical_formula_moiety     'C7 H7 Cl N2 S'
_chemical_formula_sum     'C7 H7 Cl N2 S'
_chemical_formula_iupac     'C7 H7 Cl N2 S'
_chemical_formula_weight     186.66
_chemical_melting_point     ?
_symmetry_cell_setting     triclinic
_symmetry_space_group_name_H-M     'P -1'
_symmetry_space_group_name_Hall     '-P 1'
loop_
    _symmetry_equiv_pos_as_xyz
    'x, y, z'
    '-x, -y, -z'
_cell_length_a     5.4406(3)
_cell_length_b     8.5715(4)
_cell_length_c     9.2392(4)
_cell_angle_alpha     104.221(2)
_cell_angle_beta     91.776(2)
_cell_angle_gamma     96.362(2)
_cell_volume     414.33(3)
_cell_formula_units_Z     2
_cell_measurement_reflns_used     5475
_cell_measurement_theta_min     2.91
_cell_measurement_theta_max     30.04
_cell_measurement_temperature     100
_exptl_crystal_description     'plate'
_exptl_crystal_colour     'colourless'
_exptl_crystal_size_max     0.383
_exptl_crystal_size_mid     0.297
_exptl_crystal_size_min     0.07
_exptl_crystal_density_diffrn     1.496
_exptl_crystal_density_meas     ?
_exptl_crystal_density_method     'not measured'
_exptl_crystal_F_000     192
_exptl_absorpt_coefficient_mu     0.644
_exptl_absorpt_correction_type     multi-scan
_exptl_absorpt_process_details     '(<i>SADABS</i>; Bruker, 2009)'
_exptl_absorpt_correction_T_min     0.7905
_exptl_absorpt_correction_T_max     0.9563
_exptl_special_details
;
The crystal was placed in the cold stream of an Oxford Cryosystems
Cobra open-flow nitrogen cryostat (Cosier & Glazer, 1986) operating
at 100.0 (1) K.
;
_diffrn_ambient_temperature     100
_diffrn_radiation_type     MoK\a
_diffrn_radiation_wavelength     0.71073
_diffrn_radiation_source     'fine-focus sealed tube'
_diffrn_radiation_monochromator     graphite
_diffrn_measurement_device_type
;
Bruker SMART APEXII DUO CCD area-detector
;
_diffrn_measurement_method     '\f and \w scans'
_diffrn_detector_area_resol_mean     ?
_diffrn_reflns_number     8525
_diffrn_reflns_av_R_equivalents     0.0327
_diffrn_reflns_av_sigmaI/netI     0.0308
_diffrn_reflns_theta_min     2.28
_diffrn_reflns_theta_max     30.06
_diffrn_reflns_theta_full     30.06
_diffrn_measured_fraction_theta_max     0.992
_diffrn_measured_fraction_theta_full     0.992
_diffrn_reflns_limit_h_min     -7
_diffrn_reflns_limit_h_max     7
_diffrn_reflns_limit_k_min     -12
_diffrn_reflns_limit_k_max     12
_diffrn_reflns_limit_l_min     -13
_diffrn_reflns_limit_l_max     13
_diffrn_standards_number     0
_diffrn_standards_interval_count     .
_diffrn_standards_interval_time     .
_diffrn_standards_decay_%     ?
_refine_special_details
;
 Refinement of F^2^ against ALL reflections.  The weighted R-factor wR and
 goodness of fit S are based on F^2^, conventional R-factors R are based
 on F, with F set to zero for negative F^2^. The threshold expression of
 F^2^ > 2sigma(F^2^) is used only for calculating R-factors(gt) etc. and is
 not relevant to the choice of reflections for refinement.  R-factors based
 on F^2^ are statistically about twice as large as those based on F, and R-
 factors based on ALL data will be even larger.
;
_reflns_number_total     2414
_reflns_number_gt     2194
_reflns_threshold_expression     I>2\s(I)
_refine_ls_structure_factor_coef     Fsqd
_refine_ls_matrix_type     full
_refine_ls_R_factor_all     0.0344
_refine_ls_R_factor_gt     0.0310
_refine_ls_wR_factor_gt     0.0814
_refine_ls_wR_factor_ref     0.0846
_refine_ls_goodness_of_fit_ref     1.078
_refine_ls_restrained_S_all     1.078
_refine_ls_number_reflns     2414
_refine_ls_number_parameters     112
_refine_ls_number_restraints     0
_refine_ls_hydrogen_treatment     mixed
_refine_ls_weighting_scheme     calc
_refine_ls_weighting_details
         'calc w=1/[\s^2^(Fo^2^)+(0.0374P)^2^+0.2220P] where P=(Fo^2^+2Fc^2^)/3'
_atom_sites_solution_hydrogens     geom
_atom_sites_solution_primary     direct
_atom_sites_solution_secondary     difmap
_refine_ls_shift/su_max     0.001
_refine_ls_shift/su_mean     0.001
_refine_diff_density_max     0.678
_refine_diff_density_min     -0.374
_refine_ls_extinction_method     none
_refine_ls_extinction_coef     ?
loop_
    _atom_type_symbol
    _atom_type_description
    _atom_type_scat_dispersion_real
    _atom_type_scat_dispersion_imag
    _atom_type_scat_source
    'C' 'C' 0.0033 0.0016
                         'International Tables Vol C Tables 4.2.6.8 and 6.1.1.4'
    'H' 'H' 0.0000 0.0000
                         'International Tables Vol C Tables 4.2.6.8 and 6.1.1.4'
    'N' 'N' 0.0061 0.0033
                         'International Tables Vol C Tables 4.2.6.8 and 6.1.1.4'
    'S' 'S' 0.1246 0.1234
                         'International Tables Vol C Tables 4.2.6.8 and 6.1.1.4'
    'Cl' 'Cl' 0.1484 0.1585
                         'International Tables Vol C Tables 4.2.6.8 and 6.1.1.4'
_computing_data_collection     'APEX2 (Bruker, 2009)'
_computing_cell_refinement     'SAINT (Bruker, 2009)'
_computing_data_reduction     'SAINT (Bruker, 2009)'
_computing_structure_solution     'SHELXTL (Sheldrick, 2008)'
_computing_structure_refinement     'SHELXTL (Sheldrick, 2008)'
_computing_molecular_graphics     'SHELXTL (Sheldrick, 2008)'
_computing_publication_material
                             'SHELXTL (Sheldrick, 2008) and PLATON (Spek, 2009)'
loop_
    _atom_site_type_symbol
    _atom_site_label
    _atom_site_fract_x
    _atom_site_fract_y
    _atom_site_fract_z
    _atom_site_U_iso_or_equiv
    _atom_site_adp_type
    _atom_site_calc_flag
    _atom_site_refinement_flags
    _atom_site_occupancy
    _atom_site_symmetry_multiplicity
    _atom_site_disorder_assembly
    _atom_site_disorder_group
    Cl Cl1 0.18973(6) 0.42500(4) 1.19169(4) 0.02562(10) Uani d . 1 1 . .
    S S1 0.60726(6) 0.24290(3) 0.46595(4) 0.01698(10) Uani d . 1 1 . .
    N N1 0.2888(2) 0.14096(13) 0.64519(13) 0.0164(2) Uani d . 1 1 . .
    N N2 0.2660(2) 0.39857(14) 0.61960(14) 0.0190(2) Uani d . 1 1 . .
    C C1 -0.0855(2) 0.05999(16) 0.76120(15) 0.0181(2) Uani d . 1 1 . .
    H H1 -0.1397 -0.0171 0.6730 0.022 Uiso calc R 1 1 . .
    C C2 -0.2277(2) 0.07757(17) 0.88598(16) 0.0214(3) Uani d . 1 1 . .
    H H2 -0.3772 0.0116 0.8802 0.026 Uiso calc R 1 1 . .
    C C3 -0.1494(2) 0.19203(17) 1.01876(15) 0.0201(3) Uani d . 1 1 . .
    H H3 -0.2460 0.2046 1.1012 0.024 Uiso calc R 1 1 . .
    C C4 0.0770(2) 0.28730(15) 1.02523(14) 0.0172(2) Uani d . 1 1 . .
    C C5 0.2222(2) 0.27251(15) 0.90312(15) 0.0167(2) Uani d . 1 1 . .
    H H4 0.3731 0.3372 0.9097 0.020 Uiso calc R 1 1 . .
    C C6 0.1378(2) 0.15877(14) 0.76997(14) 0.0150(2) Uani d . 1 1 . .
    C C7 0.3726(2) 0.26353(14) 0.58419(14) 0.0150(2) Uani d . 1 1 . .
    H H2N2 0.147(4) 0.404(3) 0.669(2) 0.033(5) Uiso d . 1 1 . .
    H H1N2 0.310(4) 0.479(3) 0.587(2) 0.028(5) Uiso d . 1 1 . .
    H H1N1 0.335(4) 0.050(3) 0.610(2) 0.029(5) Uiso d . 1 1 . .
loop_
    _atom_site_aniso_label
    _atom_site_aniso_U_11
    _atom_site_aniso_U_22
    _atom_site_aniso_U_33
    _atom_site_aniso_U_12
    _atom_site_aniso_U_13
    _atom_site_aniso_U_23
    Cl1 0.02138(16) 0.03212(19) 0.01919(17) 0.00492(13) -0.00105(12)
                                                                    -0.00194(13)
    S1 0.01841(15) 0.01114(14) 0.02287(17) 0.00166(10) 0.00657(11) 0.00646(11)
    N1 0.0210(5) 0.0096(4) 0.0193(5) 0.0014(4) 0.0059(4) 0.0046(4)
    N2 0.0195(5) 0.0133(5) 0.0271(6) 0.0038(4) 0.0083(4) 0.0091(4)
    C1 0.0178(5) 0.0168(5) 0.0196(6) -0.0018(4) -0.0009(4) 0.0065(4)
    C2 0.0164(5) 0.0246(6) 0.0246(6) -0.0027(5) 0.0011(5) 0.0107(5)
    C3 0.0167(5) 0.0255(6) 0.0206(6) 0.0031(5) 0.0034(5) 0.0099(5)
    C4 0.0170(5) 0.0184(5) 0.0166(6) 0.0042(4) -0.0006(4) 0.0041(4)
    C5 0.0142(5) 0.0148(5) 0.0208(6) 0.0006(4) 0.0008(4) 0.0049(4)
    C6 0.0160(5) 0.0128(5) 0.0176(6) 0.0016(4) 0.0021(4) 0.0065(4)
    C7 0.0153(5) 0.0122(5) 0.0176(5) -0.0005(4) 0.0006(4) 0.0047(4)
_geom_special_details
;
 All esds (except the esd in the dihedral angle between two l.s. planes)
 are estimated using the full covariance matrix.  The cell esds are taken
 into account individually in the estimation of esds in distances, angles
 and torsion angles; correlations between esds in cell parameters are only
 used when they are defined by crystal symmetry.  An approximate (isotropic)
 treatment of cell esds is used for estimating esds involving l.s. planes.
;
loop_
    _geom_bond_atom_site_label_1
    _geom_bond_atom_site_label_2
    _geom_bond_site_symmetry_2
    _geom_bond_distance
    _geom_bond_publ_flag
    Cl1 C4 . 1.7389(13) ?
    S1 C7 . 1.7021(13) ?
    N1 C7 . 1.3527(15) ?
    N1 C6 . 1.4239(16) ?
    N1 H1N1 . 0.83(2) ?
    N2 C7 . 1.3257(17) ?
    N2 H2N2 . 0.80(2) ?
    N2 H1N2 . 0.84(2) ?
    C1 C6 . 1.3901(16) ?
    C1 C2 . 1.3948(19) ?
    C1 H1 . 0.9300 ?
    C2 C3 . 1.390(2) ?
    C2 H2 . 0.9300 ?
    C3 C4 . 1.3918(17) ?
    C3 H3 . 0.9300 ?
    C4 C5 . 1.3855(18) ?
    C5 C6 . 1.3968(17) ?
    C5 H4 . 0.9300 ?
loop_
    _geom_angle_atom_site_label_1
    _geom_angle_atom_site_label_2
    _geom_angle_atom_site_label_3
    _geom_angle_site_symmetry_1
    _geom_angle_site_symmetry_3
    _geom_angle
    _geom_angle_publ_flag
    C7 N1 C6 . . 124.20(11) ?
    C7 N1 H1N1 . . 117.8(14) ?
    C6 N1 H1N1 . . 117.9(14) ?
    C7 N2 H2N2 . . 121.1(16) ?
    C7 N2 H1N2 . . 122.5(14) ?
    H2N2 N2 H1N2 . . 116(2) ?
    C6 C1 C2 . . 119.36(12) ?
    C6 C1 H1 . . 120.3 ?
    C2 C1 H1 . . 120.3 ?
    C3 C2 C1 . . 121.08(12) ?
    C3 C2 H2 . . 119.5 ?
    C1 C2 H2 . . 119.5 ?
    C2 C3 C4 . . 118.34(12) ?
    C2 C3 H3 . . 120.8 ?
    C4 C3 H3 . . 120.8 ?
    C5 C4 C3 . . 121.85(12) ?
    C5 C4 Cl1 . . 118.15(10) ?
    C3 C4 Cl1 . . 119.97(10) ?
    C4 C5 C6 . . 118.84(11) ?
    C4 C5 H4 . . 120.6 ?
    C6 C5 H4 . . 120.6 ?
    C1 C6 C5 . . 120.51(12) ?
    C1 C6 N1 . . 120.46(11) ?
    C5 C6 N1 . . 118.98(11) ?
    N2 C7 N1 . . 117.85(12) ?
    N2 C7 S1 . . 121.69(10) ?
    N1 C7 S1 . . 120.45(10) ?
loop_
    _geom_torsion_atom_site_label_1
    _geom_torsion_atom_site_label_2
    _geom_torsion_atom_site_label_3
    _geom_torsion_atom_site_label_4
    _geom_torsion_site_symmetry_1
    _geom_torsion_site_symmetry_2
    _geom_torsion_site_symmetry_3
    _geom_torsion_site_symmetry_4
    _geom_torsion
    _geom_torsion_publ_flag
    C6 C1 C2 C3 . . . . -0.1(2) ?
    C1 C2 C3 C4 . . . . -1.1(2) ?
    C2 C3 C4 C5 . . . . 1.1(2) ?
    C2 C3 C4 Cl1 . . . . -176.81(10) ?
    C3 C4 C5 C6 . . . . 0.1(2) ?
    Cl1 C4 C5 C6 . . . . 177.99(10) ?
    C2 C1 C6 C5 . . . . 1.24(19) ?
    C2 C1 C6 N1 . . . . 178.69(12) ?
    C4 C5 C6 C1 . . . . -1.26(19) ?
    C4 C5 C6 N1 . . . . -178.74(11) ?
    C7 N1 C6 C1 . . . . 126.31(14) ?
    C7 N1 C6 C5 . . . . -56.21(18) ?
    C6 N1 C7 N2 . . . . -15.51(19) ?
    C6 N1 C7 S1 . . . . 164.53(10) ?
loop_
    _geom_hbond_atom_site_label_D
    _geom_hbond_atom_site_label_H
    _geom_hbond_atom_site_label_A
    _geom_hbond_site_symmetry_A
    _geom_hbond_distance_DH
    _geom_hbond_distance_HA
    _geom_hbond_distance_DA
    _geom_hbond_angle_DHA
    _geom_hbond_publ_flag
    N2 H2N2 Cl1 2_567 0.80(2) 2.64(2) 3.3583(12) 150(2) yes
    N2 H1N2 S1 2_666 0.83(3) 2.54(3) 3.3619(13) 167.5(19) yes
    N1 H1N1 S1 2_656 0.84(2) 2.49(3) 3.3149(12) 167(2) yes
_iucr_refine_instructions_details
;
TITL mo_bks83_0m in  P-1 (100K)
CELL  0.71073    5.4406    8.5715    9.2392   104.221    91.776    96.362
ZERR  2          0.0003    0.0004    0.0004     0.002     0.002     0.002
LATT  1
SFAC  C H N S Cl
UNIT 14 14 4 2 2
SIZE 0.383 0.297 0.070
L.S. 10
FMAP 2 1 60
PLAN 20
BOND $H
CONF
ACTA
WGHT      0.0374      0.2220
FVAR       0.96673
CL1   5    0.189731    0.425003    1.191692    11.00000    0.02138    0.03212 =
         0.01919   -0.00194   -0.00105    0.00492
S1    4    0.607258    0.242897    0.465945    11.00000    0.01841    0.01114 =
         0.02287    0.00646    0.00657    0.00166
N1    3    0.288835    0.140959    0.645192    11.00000    0.02098    0.00964 =
         0.01925    0.00456    0.00589    0.00137
N2    3    0.265950    0.398568    0.619597    11.00000    0.01951    0.01330 =
         0.02708    0.00915    0.00825    0.00384
C1    1   -0.085538    0.059990    0.761196    11.00000    0.01778    0.01677 =
         0.01963    0.00651   -0.00090   -0.00184
AFIX  43
H1    2   -0.139681   -0.017074    0.672978    11.00000   -1.20000
AFIX   0
C2    1   -0.227678    0.077569    0.885976    11.00000    0.01637    0.02456 =
         0.02458    0.01074    0.00106   -0.00270
AFIX  43
H2    2   -0.377229    0.011641    0.880248    11.00000   -1.20000
AFIX   0
C3    1   -0.149439    0.192030    1.018757    11.00000    0.01673    0.02545 =
         0.02061    0.00988    0.00342    0.00306
AFIX  43
H3    2   -0.246016    0.204632    1.101199    11.00000   -1.20000
AFIX   0
C4    1    0.077040    0.287298    1.025234    11.00000    0.01696    0.01840 =
         0.01657    0.00414   -0.00057    0.00419
C5    1    0.222163    0.272513    0.903116    11.00000    0.01425    0.01482 =
         0.02085    0.00487    0.00084    0.00062
AFIX  43
H4    2    0.373100    0.337195    0.909682    11.00000   -1.20000
AFIX   0
C6    1    0.137821    0.158766    0.769970    11.00000    0.01596    0.01276 =
         0.01759    0.00647    0.00213    0.00164
C7    1    0.372552    0.263534    0.584194    11.00000    0.01528    0.01220 =
         0.01760    0.00467    0.00057   -0.00055
H2N2  2    0.147070    0.404480    0.669116    11.00000    0.03269
H1N2  2    0.310350    0.479181    0.586616    11.00000    0.02810
H1N1  2    0.334570    0.050474    0.610332    11.00000    0.02894
HKLF 4
REM  mo_bks83_0m in  P-1 (100K)
REM R1 =  0.0310 for   2194 Fo > 4sig(Fo)  and  0.0344 for all   2414 data
REM    112 parameters refined using      0 restraints
END
WGHT      0.0374      0.2220
REM Highest difference peak  0.678,  deepest hole -0.374,  1-sigma level  0.069
Q1    1  -0.2527  0.2426  1.1613  11.00000  0.05    0.68
Q2    1   0.1806  0.2149  0.8387  11.00000  0.05    0.55
Q3    1   0.1267  0.3530  1.1053  11.00000  0.05    0.45
Q4    1  -0.1836  0.1333  0.9533  11.00000  0.05    0.44
Q5    1  -0.0315  0.2269  1.0161  11.00000  0.05    0.44
Q6    1   0.5459  0.1773  0.3822  11.00000  0.05    0.38
Q7    1   0.3272  0.2037  0.6173  11.00000  0.05    0.36
Q8    1   0.1274  0.2700  0.9571  11.00000  0.05    0.35
Q9    1   0.6570  0.3055  0.5404  11.00000  0.05    0.35
Q10   1   0.1431  0.3642  1.2237  11.00000  0.05    0.35
Q11   1  -0.1468  0.0789  0.8354  11.00000  0.05    0.34
Q12   1   0.0343  0.0926  0.7664  11.00000  0.05    0.32
Q13   1   0.3293  0.3349  0.6143  11.00000  0.05    0.29
Q14   1   0.3276  0.4110  1.1748  11.00000  0.05    0.29
Q15   1   0.4619  0.2405  0.5127  11.00000  0.05    0.28
Q16   1   0.7211  0.3595  0.5066  11.00000  0.05    0.23
Q17   1   0.2169  0.1539  0.7058  11.00000  0.05    0.23
Q18   1   0.6755  0.1206  0.3986  11.00000  0.05    0.23
Q19   1   0.7293  0.1990  0.4939  11.00000  0.05    0.21
Q20   1   0.6397  0.1599  0.4798  11.00000  0.05    0.20
;
