# Supplementary material for: 1-(3-Chloro­phen­yl)thio­urea
Source: Acta Crystallogr Sect E Struct Rep Online. 2012 Jul 10;68(Pt 8):o2423. doi: 10.1107/S160053681203084X (PMC3414341; doi:10.1107/S160053681203084X)
Supplement: Supplementary file 2 [file e-68-o2423-Isup2.hkl]

# 
# h,k,l, Fc-squared, Fo-squared, sigma(Fo-squared) and status flag 
# 
data_I
_shelx_title ' mo_bks83_0m in  P-1 (100K)' 
_shelx_refln_list_code          4 
_shelx_F_calc_maximum      102.05 
_exptl_crystal_F_000       192.00 
_reflns_d_resolution_high  0.7094 
 
loop_ 
 _symmetry_equiv_pos_as_xyz 
 'x, y, z' 
 '-x, -y, -z' 
 
_cell_length_a     5.4406 
_cell_length_b     8.5715 
_cell_length_c     9.2392 
_cell_angle_alpha 104.221 
_cell_angle_beta   91.776 
_cell_angle_gamma  96.362 
 
_shelx_F_squared_multiplier     1.000 
 
loop_ 
 _refln_index_h 
 _refln_index_k 
 _refln_index_l 
 _refln_F_squared_calc 
 _refln_F_squared_meas 
 _refln_F_squared_sigma 
 _refln_observed_status 
   1   0   0       95.79       82.97      3.00 o 
   2   0   0     1777.00     1707.24     67.42 o 
   3   0   0      123.84      132.52      3.11 o 
   4   0   0      180.38      189.03      3.87 o 
   5   0   0      284.72      289.15      5.91 o 
   6   0   0       31.45       28.13      1.04 o 
   7   0   0       20.32       17.07      2.25 o 
  -7   1   0       82.51       84.75      3.39 o 
  -6   1   0       61.66       64.82      1.94 o 
  -5   1   0       51.04       51.00      1.50 o 
  -4   1   0        0.02       -0.14      0.17 o 
  -3   1   0       97.72      100.93      3.00 o 
  -2   1   0     1204.50     1176.85     26.99 o 
  -1   1   0      720.86      676.13     26.79 o 
   0   1   0        8.98        6.27      0.37 o 
   1   1   0      586.36      531.84     18.94 o 
   2   1   0       59.30       69.63      2.72 o 
   3   1   0      829.96      779.15     17.05 o 
   4   1   0       94.11       91.31      2.37 o 
   5   1   0      170.16      155.34      2.95 o 
   6   1   0        5.53        5.16      0.71 o 
   7   1   0       14.62       15.18      0.97 o 
  -7   2   0        4.18        2.75      0.81 o 
  -6   2   0        7.91        6.05      0.86 o 
  -5   2   0       83.63       83.02      1.83 o 
  -4   2   0      918.08      888.53     29.87 o 
  -3   2   0       71.74       66.82      4.51 o 
  -2   2   0      900.65      856.40     18.18 o 
  -1   2   0      215.21      159.64      8.99 o 
   0   2   0      910.19     1026.00     24.40 o 
   1   2   0     3250.65     3303.19     65.53 o 
   2   2   0       30.55       44.84      2.32 o 
   3   2   0      327.32      300.20      6.43 o 
   4   2   0       30.32       25.92      0.90 o 
   5   2   0       20.55       25.07      0.85 o 
   6   2   0      239.17      230.12      5.10 o 
   7   2   0        0.00       -0.43      0.43 o 
  -7   3   0       23.45       21.65      1.52 o 
  -6   3   0        1.75        0.65      0.81 o 
  -5   3   0       77.29       80.12      2.68 o 
  -4   3   0      184.78      177.95      4.09 o 
  -3   3   0       21.36       20.91      0.77 o 
  -2   3   0        3.08        4.05      0.27 o 
   0   3   0       94.25       93.59      2.26 o 
   1   3   0      760.99      718.08     13.25 o 
   2   3   0      292.11      310.43      7.45 o 
   3   3   0       26.64       27.65      1.16 o 
   4   3   0      365.48      329.68      6.93 o 
   5   3   0       50.44       41.13      1.32 o 
   6   3   0       64.31       71.15      2.01 o 
   7   3   0       54.21       54.53      1.78 o 
  -7   4   0       97.65      106.97      3.88 o 
  -6   4   0       75.71       80.99      2.68 o 
  -5   4   0      132.65      143.31      4.09 o 
  -4   4   0       79.79       79.19      2.39 o 
  -3   4   0      542.91      574.56     13.45 o 
  -2   4   0        3.33        7.20      0.44 o 
  -1   4   0     1381.96     1416.82     30.12 o 
   0   4   0      112.41      102.70      2.03 o 
   1   4   0        7.51        8.59      0.41 o 
   2   4   0      783.70      799.75     14.02 o 
   3   4   0        3.40        3.52      0.36 o 
   4   4   0      446.35      453.30      9.42 o 
   5   4   0      156.69      152.59      3.56 o 
   6   4   0       22.55       20.97      1.10 o 
  -7   5   0      205.57      226.90      8.65 o 
  -6   5   0       91.56       99.49      3.86 o 
  -5   5   0       33.70       32.79      1.95 o 
  -4   5   0       77.79       82.91      3.37 o 
  -3   5   0      589.03      575.08     19.05 o 
  -2   5   0       45.92       35.41      1.25 o 
  -1   5   0       26.21       35.51      0.98 o 
   0   5   0      144.34      142.09      2.80 o 
   1   5   0       32.29       35.96      0.90 o 
   2   5   0      483.78      469.24      8.81 o 
   3   5   0       23.23       21.28      0.82 o 
   4   5   0        3.65        4.30      0.47 o 
   5   5   0       35.58       36.00      1.29 o 
   6   5   0        3.70        2.24      0.52 o 
  -7   6   0       85.37       84.14      4.97 o 
  -6   6   0        5.24        5.91      1.12 o 
  -5   6   0      308.50      324.40     11.22 o 
  -4   6   0       35.74       33.40      1.88 o 
  -3   6   0       22.99       21.75      1.36 o 
  -2   6   0       14.16       11.99      0.73 o 
  -1   6   0       86.69       86.59      2.11 o 
   0   6   0     1053.31     1079.37     19.91 o 
   1   6   0      604.77      583.70     10.92 o 
   2   6   0      143.35      143.33      2.89 o 
   3   6   0       30.68       31.62      1.07 o 
   4   6   0        7.23        5.94      0.56 o 
   5   6   0      272.90      267.18      5.92 o 
   6   6   0       75.89       73.50      2.19 o 
  -6   7   0       57.84       58.47      3.06 o 
  -5   7   0        0.57       -0.35      0.69 o 
  -4   7   0        0.17       -0.10      0.56 o 
  -3   7   0       26.37       21.59      1.41 o 
  -2   7   0      517.52      509.49     13.22 o 
  -1   7   0       26.47       26.52      1.13 o 
   0   7   0      188.62      185.86      3.68 o 
   1   7   0       39.86       37.37      0.94 o 
   2   7   0        0.08        0.29      0.24 o 
   3   7   0      243.38      231.60      5.08 o 
   4   7   0       35.15       36.23      1.29 o 
   5   7   0       10.13        9.03      0.77 o 
  -6   8   0        7.73        6.63      1.30 o 
  -5   8   0       15.71       18.24      2.82 o 
  -4   8   0       91.36       94.07      3.89 o 
  -3   8   0      186.47      172.36      6.29 o 
  -2   8   0       39.34       43.06      1.62 o 
  -1   8   0       11.67       14.03      1.52 o 
   0   8   0       14.87       16.26      0.86 o 
   1   8   0     1331.20     1357.26     24.40 o 
   2   8   0        1.80        1.71      0.38 o 
   3   8   0      189.06      186.68      4.26 o 
   4   8   0        1.89        1.22      0.43 o 
  -5   9   0       47.96       43.27      4.20 o 
  -4   9   0       28.46       30.65      1.91 o 
  -3   9   0       40.81       34.98      2.00 o 
  -2   9   0       52.47       51.88      1.91 o 
  -1   9   0      114.52      119.68      3.60 o 
   0   9   0       37.23       36.51      1.22 o 
   1   9   0        3.66        2.83      0.47 o 
   2   9   0        8.18        8.76      0.72 o 
   3   9   0       40.10       38.84      1.37 o 
   4   9   0       40.93       32.48      1.34 o 
  -4  10   0       37.33       41.61      5.56 o 
  -3  10   0      133.58      141.40      5.48 o 
  -2  10   0       29.53       26.87      1.34 o 
  -1  10   0       80.76       83.31      2.76 o 
   0  10   0      106.52      111.94      3.96 o 
   1  10   0       28.51       28.55      1.48 o 
   2  10   0       75.57       72.26      2.36 o 
   3  10   0        4.32        5.44      0.70 o 
  -3  11   0       16.62       18.99      3.70 o 
  -2  11   0       44.58       42.95      3.51 o 
  -1  11   0       13.78       12.62      1.28 o 
   0  11   0       19.73       21.85      1.57 o 
   1  11   0        2.27        1.72      0.54 o 
  -2 -11   1       70.12       64.80      2.69 o 
  -1 -11   1       39.00       36.66      2.89 o 
   0 -11   1       61.98       59.37      2.53 o 
   1 -11   1       18.32       24.08      1.33 o 
   2 -11   1       68.10       64.62      3.04 o 
   3 -11   1        0.21        0.12      0.69 o 
  -3 -10   1        9.03        9.05      0.58 o 
  -2 -10   1        0.05        0.43      0.38 o 
  -1 -10   1       20.76       20.77      1.23 o 
   0 -10   1      457.78      459.38      9.87 o 
   1 -10   1        3.12        3.56      0.58 o 
   2 -10   1       13.83       12.12      1.22 o 
   3 -10   1        0.87        0.62      0.65 o 
   4 -10   1      173.55      179.65      6.80 o 
  -4  -9   1       11.14        8.34      1.07 o 
  -3  -9   1       28.04       30.18      1.75 o 
  -2  -9   1       99.97      102.98      2.31 o 
  -1  -9   1        5.66        5.65      0.45 o 
   0  -9   1       99.29       98.58      2.47 o 
   1  -9   1       17.22       16.89      0.99 o 
   2  -9   1       39.56       40.68      2.10 o 
   3  -9   1      241.58      238.43      8.51 o 
   4  -9   1        3.21        4.12      0.89 o 
   5  -9   1        6.64        4.80      1.06 o 
  -5  -8   1       35.89       36.21      1.65 o 
  -4  -8   1      167.27      163.51      3.88 o 
  -3  -8   1        7.40        5.80      0.51 o 
  -2  -8   1       87.53       86.90      1.97 o 
  -1  -8   1        8.19       10.04      0.65 o 
   0  -8   1      668.14      669.10     12.50 o 
   1  -8   1      462.12      470.16     12.25 o 
   2  -8   1      273.17      259.47      9.05 o 
   3  -8   1       94.99       90.22      4.72 o 
   4  -8   1       28.80       30.89      3.80 o 
   5  -8   1        2.10        3.56      0.99 o 
   6  -8   1      103.74      117.02      4.91 o 
  -5  -7   1        4.83        3.15      0.55 o 
  -4  -7   1      117.19      113.91      2.84 o 
  -3  -7   1       64.43       62.15      1.55 o 
  -2  -7   1       26.22       28.15      0.88 o 
  -1  -7   1       28.58       26.47      0.71 o 
   0  -7   1        7.30        6.78      0.39 o 
   1  -7   1       34.25       30.68      0.98 o 
   2  -7   1        7.31       11.40      0.97 o 
   3  -7   1       85.90       80.79      3.29 o 
   4  -7   1      340.46      334.64     11.45 o 
   5  -7   1       98.96      105.88      4.36 o 
   6  -7   1      161.79      175.30      6.70 o 
  -6  -6   1        4.29        1.61      0.53 o 
  -5  -6   1       89.75       89.38      2.40 o 
  -4  -6   1       89.92       80.89      2.13 o 
  -3  -6   1      149.49      149.95      3.06 o 
  -2  -6   1       10.04       11.26      0.54 o 
  -1  -6   1      630.48      635.16     11.85 o 
   0  -6   1      104.55      100.28      2.32 o 
   1  -6   1      169.86      168.19      3.83 o 
   2  -6   1      102.95       99.06      8.31 o 
   3  -6   1      142.05      131.31      5.13 o 
   4  -6   1      436.85      442.50     14.89 o 
   5  -6   1        0.05        1.08      0.74 o 
   6  -6   1        4.15        4.74      1.11 o 
   7  -6   1       79.60       80.62      8.62 o 
  -6  -5   1      106.24      105.55      2.78 o 
  -5  -5   1        0.75        1.54      0.43 o 
  -4  -5   1       38.89       29.57      1.27 o 
  -3  -5   1      365.43      334.84      6.30 o 
  -2  -5   1        8.62        6.33      0.37 o 
  -1  -5   1       89.57      100.51      1.95 o 
   0  -5   1       48.98       45.12      1.14 o 
   1  -5   1      153.02      157.29      4.21 o 
   2  -5   1      379.02      375.75     23.35 o 
   3  -5   1        3.59        4.54      0.89 o 
   4  -5   1       19.81       16.86      1.26 o 
   5  -5   1       81.46       81.89      3.45 o 
   6  -5   1      173.24      185.99      6.02 o 
   7  -5   1        3.66        5.40      1.35 o 
  -6  -4   1        3.65        2.52      0.51 o 
  -5  -4   1      469.21      454.74      9.54 o 
  -4  -4   1      272.70      288.00      6.14 o 
  -3  -4   1        2.53        3.96      0.97 o 
  -2  -4   1       10.49       16.36      0.58 o 
  -1  -4   1      113.48      106.33      2.12 o 
   0  -4   1     1013.84      653.16     26.29 o 
   1  -4   1      160.35      187.90      4.14 o 
   2  -4   1        6.12        3.83      0.58 o 
   3  -4   1       79.67       92.06      8.63 o 
   4  -4   1      217.33      218.16      4.91 o 
   5  -4   1      585.31      603.97     15.45 o 
   6  -4   1        6.40        5.43      0.74 o 
   7  -4   1       61.71       59.28      2.58 o 
  -7  -3   1      221.52      224.53      5.51 o 
  -6  -3   1       24.40       25.79      1.10 o 
  -5  -3   1      229.92      214.09      4.74 o 
  -4  -3   1       44.35       33.01      1.41 o 
  -3  -3   1       11.43        6.82      1.13 o 
  -2  -3   1      292.27      232.08      7.11 o 
  -1  -3   1      806.74      813.77     33.27 o 
   0  -3   1        8.58        6.11      0.33 o 
   1  -3   1      949.77     1083.61     27.18 o 
   2  -3   1       21.55       15.97      0.59 o 
   3  -3   1      358.49      339.62      7.41 o 
   4  -3   1       11.35       11.77      0.58 o 
   5  -3   1       26.83       27.08      1.00 o 
   6  -3   1       30.26       31.61      2.85 o 
   7  -3   1       21.09       21.19      1.50 o 
  -7  -2   1        6.14        3.90      1.21 o 
  -6  -2   1        1.55        0.78      0.41 o 
  -5  -2   1       61.17       52.62      1.41 o 
  -4  -2   1      500.52      519.03     10.99 o 
  -3  -2   1      454.68      504.39      8.99 o 
  -2  -2   1     1240.15     1323.59     26.06 o 
  -1  -2   1        2.03        0.37      0.51 o 
   0  -2   1      436.30      465.32     11.19 o 
   1  -2   1    10414.90    10436.51    338.92 o 
   2  -2   1       21.07       23.32      0.98 o 
   3  -2   1      641.44      679.43     15.82 o 
   4  -2   1        9.31       11.52      0.51 o 
   5  -2   1      196.14      197.65      3.90 o 
   6  -2   1      218.88      221.45      5.62 o 
   7  -2   1        4.13        3.88      0.85 o 
  -7  -1   1        3.22        1.94      0.53 o 
  -6  -1   1      147.83      146.87      3.34 o 
  -5  -1   1      115.36      119.68      2.47 o 
  -4  -1   1      334.54      341.92      6.50 o 
  -3  -1   1      232.47      253.20      5.60 o 
  -2  -1   1       34.27       37.07      2.26 o 
  -1  -1   1      408.72      429.11     14.02 o 
   0  -1   1      326.39      200.56      8.58 o 
   1  -1   1      227.25      226.22      5.03 o 
   2  -1   1       25.64       25.14      0.59 o 
   3  -1   1       58.22       60.27      1.51 o 
   4  -1   1      378.30      362.93      6.80 o 
   5  -1   1        0.03        0.28      0.38 o 
   6  -1   1      174.20      169.49      4.44 o 
   7  -1   1        2.25        1.26      0.60 o 
  -7   0   1        7.84        6.04      0.80 o 
  -6   0   1      194.31      188.77      4.15 o 
  -5   0   1       17.83       17.78      0.70 o 
  -4   0   1        0.01        0.03      0.24 o 
  -3   0   1      833.61      881.26     20.28 o 
  -2   0   1      407.45      426.28      9.19 o 
  -1   0   1     2246.54     2414.73    100.61 o 
   0   0   1       15.49       15.40      0.51 o 
   1   0   1     2738.78     2676.62     60.75 o 
   2   0   1     1205.94     1215.96     24.91 o 
   3   0   1      644.33      699.21     13.60 o 
   4   0   1      464.55      452.90      9.02 o 
   5   0   1       19.84       16.79      0.66 o 
   6   0   1        4.89        3.57      0.46 o 
   7   0   1      115.21      110.46      3.58 o 
  -7   1   1       85.95       92.86      3.47 o 
  -6   1   1        4.33        3.27      0.44 o 
  -5   1   1        1.77        1.71      0.39 o 
  -4   1   1      101.55       99.27      2.75 o 
  -3   1   1      949.78      915.03     32.71 o 
  -2   1   1      778.37      789.07     34.19 o 
  -1   1   1       47.73       35.31      4.98 o 
   0   1   1      393.32      367.45     23.46 o 
   1   1   1       50.57       49.92      1.37 o 
   2   1   1       55.47       46.64      1.22 o 
   3   1   1      235.68      248.46      4.75 o 
   4   1   1        1.13        0.77      0.28 o 
   5   1   1      313.54      308.75      6.67 o 
   6   1   1      124.46      118.00      2.69 o 
   7   1   1      180.34      180.76      5.41 o 
  -7   2   1       31.55       32.11      1.81 o 
  -6   2   1       35.86       38.18      1.41 o 
  -5   2   1      293.10      306.32      8.15 o 
  -4   2   1      448.89      450.61     13.03 o 
  -3   2   1        1.33        0.72      0.33 o 
  -2   2   1      123.20      120.08      4.14 o 
  -1   2   1        0.04       -0.06      0.06 o 
   0   2   1     2606.45     2557.20     67.22 o 
   1   2   1      806.23      833.54     19.97 o 
   2   2   1       29.74       24.79      0.84 o 
   3   2   1       53.38       48.73      3.82 o 
   4   2   1       72.17       77.87      1.70 o 
   5   2   1      355.50      360.00      7.13 o 
   6   2   1       14.06       11.16      0.77 o 
   7   2   1        0.02       -0.40      0.44 o 
  -7   3   1      106.92      111.11      4.25 o 
  -6   3   1      500.32      540.17     14.12 o 
  -5   3   1      469.90      505.66     13.16 o 
  -4   3   1       15.39       17.31      0.89 o 
  -3   3   1      353.68      361.26      7.94 o 
  -2   3   1      890.71      892.00     25.20 o 
  -1   3   1      369.35      347.60     11.47 o 
   0   3   1       19.45       26.42      0.81 o 
   1   3   1       20.97       19.81      0.71 o 
   2   3   1       92.57       83.49      2.36 o 
   4   3   1        2.00        1.15      0.32 o 
   5   3   1        9.54        9.45      0.86 o 
   6   3   1       13.20       14.30      0.89 o 
   7   3   1       40.72       42.36      2.48 o 
  -7   4   1       39.17       36.68      1.95 o 
  -6   4   1      110.36      116.46      3.56 o 
  -5   4   1        0.01        0.94      0.54 o 
  -4   4   1     1015.82     1051.02     26.70 o 
  -3   4   1      340.42      318.07     10.66 o 
  -2   4   1       88.56       83.68      3.17 o 
  -1   4   1      600.51      637.10     13.73 o 
   0   4   1       67.02       71.80      1.34 o 
   1   4   1      563.17      592.94     12.32 o 
   2   4   1      476.68      452.54     13.18 o 
   3   4   1      165.84      166.11      3.67 o 
   4   4   1        4.74        5.51      0.63 o 
   5   4   1       36.60       37.77      1.63 o 
   6   4   1      188.41      178.79      4.21 o 
  -7   5   1        0.03       -1.01      1.01 o 
  -6   5   1      164.72      179.37      5.85 o 
  -5   5   1       52.25       55.66      2.31 o 
  -4   5   1      230.09      238.82      8.34 o 
  -3   5   1       34.01       28.58      1.56 o 
  -2   5   1       13.31       17.36      0.83 o 
  -1   5   1      381.75      357.05      7.83 o 
   0   5   1      299.03      309.40      5.30 o 
   1   5   1      296.53      293.79      5.55 o 
   2   5   1      128.92      119.72      6.72 o 
   3   5   1        3.53        3.92      0.41 o 
   4   5   1       91.13       85.19      2.20 o 
   5   5   1        0.03        0.80      0.42 o 
   6   5   1       26.60       24.87      1.16 o 
  -6   6   1       23.08       23.17      1.92 o 
  -5   6   1       44.83       47.58      2.48 o 
  -4   6   1       38.72       41.43      4.06 o 
  -3   6   1      170.86      159.73      5.79 o 
  -2   6   1      381.01      354.60      9.31 o 
  -1   6   1      616.67      632.65     16.23 o 
   0   6   1      141.59      126.62      2.55 o 
   1   6   1       28.72       24.60      0.71 o 
   2   6   1     1042.38     1041.00     20.95 o 
   3   6   1        0.01        3.27      0.76 o 
   4   6   1      295.12      285.45      6.20 o 
   5   6   1       21.51       17.41      1.29 o 
  -6   7   1        0.02       -0.26      1.09 o 
  -5   7   1       33.52       33.54      2.05 o 
  -4   7   1      102.40       97.53      5.85 o 
  -3   7   1      255.06      237.13      8.33 o 
  -2   7   1      234.49      214.07      5.87 o 
  -1   7   1        9.16       12.39      0.81 o 
   0   7   1       42.03       44.19      1.40 o 
   1   7   1       76.71       76.89      1.67 o 
   2   7   1        6.65        8.58      0.54 o 
   3   7   1       27.32       27.60      1.05 o 
   4   7   1       23.17       23.48      1.04 o 
   5   7   1       14.88        9.56      0.80 o 
  -6   8   1        6.80        6.94      1.27 o 
  -5   8   1      114.79      118.81      4.97 o 
  -4   8   1       97.81      105.75      4.26 o 
  -3   8   1        0.37        0.23      0.54 o 
  -2   8   1       90.73       83.81      2.67 o 
  -1   8   1       70.85       64.48      2.18 o 
   0   8   1      255.03      258.82      9.00 o 
   1   8   1      299.00      307.02      5.80 o 
   2   8   1       43.17       44.69      1.19 o 
   3   8   1        5.67        5.00      0.45 o 
   4   8   1       28.19       24.48      1.36 o 
  -5   9   1        7.91        5.73      2.60 o 
  -4   9   1       33.47       33.71      3.31 o 
  -3   9   1        8.21       10.70      1.18 o 
  -2   9   1      151.10      138.31      4.11 o 
  -1   9   1      168.88      167.93      4.84 o 
   0   9   1        4.30        3.56      0.58 o 
   1   9   1       53.23       54.67      1.66 o 
   2   9   1        4.52        3.48      0.39 o 
   3   9   1       11.97       12.40      0.81 o 
  -4  10   1      157.81      158.51      9.47 o 
  -3  10   1      185.51      180.47      6.79 o 
  -2  10   1        0.52        0.62      0.50 o 
  -1  10   1        3.18        2.66      0.57 o 
   0  10   1        1.30        0.81      0.55 o 
   1  10   1      185.00      192.24      5.91 o 
   2  10   1      127.36      131.99      3.51 o 
  -3  11   1       23.62       26.78      3.33 o 
  -2  11   1        8.93       11.39      1.01 o 
  -1  11   1       59.88       56.39      2.48 o 
   0  11   1       60.55       63.13      3.37 o 
   1  11   1        1.68        2.10      0.76 o 
   1 -12   2      115.33      120.82      5.88 o 
  -2 -11   2        3.82        5.98      0.73 o 
  -1 -11   2       84.82       85.17      3.24 o 
   0 -11   2       29.17       25.10      1.52 o 
   1 -11   2      290.70      294.61      8.02 o 
   2 -11   2       21.94       22.30      2.32 o 
   3 -11   2        0.33        0.96      0.83 o 
  -3 -10   2      120.38      120.46      2.74 o 
  -2 -10   2       19.55       23.12      0.91 o 
  -1 -10   2      364.25      368.30      7.78 o 
   0 -10   2        6.75        8.60      0.70 o 
   1 -10   2       95.22       92.16      2.91 o 
   2 -10   2      164.37      174.02      6.40 o 
   3 -10   2       91.08       83.45      3.57 o 
   4 -10   2       96.77      107.66      6.49 o 
  -4  -9   2       12.43       12.95      1.06 o 
  -3  -9   2      176.25      172.95      3.63 o 
  -2  -9   2       29.64       27.88      0.95 o 
  -1  -9   2        0.01        0.14      0.26 o 
   0  -9   2        7.61        7.80      0.49 o 
   1  -9   2       17.30       16.52      0.94 o 
   2  -9   2      129.22      129.40      4.91 o 
   3  -9   2       17.04       19.50      2.88 o 
   4  -9   2        0.04        0.23      1.02 o 
   5  -9   2       35.68       34.13      2.19 o 
  -5  -8   2       16.22       13.17      1.10 o 
  -4  -8   2       27.98       28.57      1.17 o 
  -3  -8   2       27.41       26.20      0.94 o 
  -2  -8   2       79.51       79.81      1.84 o 
  -1  -8   2       51.25       53.15      1.18 o 
   0  -8   2      751.84      768.52     12.98 o 
   1  -8   2      106.25      101.91      2.99 o 
   2  -8   2        0.09       -0.13      0.44 o 
   3  -8   2       12.34        9.36      0.96 o 
   4  -8   2       58.29       59.35      2.76 o 
   5  -8   2      218.32      236.88      8.49 o 
   6  -8   2        0.06        0.44      0.91 o 
  -5  -7   2       38.34       38.24      1.41 o 
  -4  -7   2        8.57        4.73      0.49 o 
  -3  -7   2       12.75       16.39      0.75 o 
  -2  -7   2      482.88      481.42      8.89 o 
  -1  -7   2        1.41        1.18      0.21 o 
   0  -7   2       94.61       93.12      2.20 o 
   1  -7   2        4.37        3.98      0.29 o 
   2  -7   2        1.69        1.31      0.49 o 
   3  -7   2      300.18      307.33     10.50 o 
   4  -7   2        6.18        6.83      1.07 o 
   5  -7   2        0.05       -0.03      0.70 o 
   6  -7   2        0.26       -0.17      0.83 o 
  -6  -6   2        0.86        0.77      0.49 o 
  -5  -6   2       11.85       10.46      0.78 o 
  -4  -6   2      329.95      329.35      6.32 o 
  -3  -6   2      116.65      119.45      2.61 o 
  -2  -6   2       75.24       77.94      1.62 o 
  -1  -6   2        3.77        6.29      0.42 o 
   0  -6   2      183.22      174.96      3.83 o 
   1  -6   2      996.54      965.24     17.71 o 
   2  -6   2       19.81       24.00      1.42 o 
   3  -6   2      278.73      269.51      9.23 o 
   4  -6   2       21.12       19.78      1.73 o 
   5  -6   2       35.46       58.62      9.57 o 
   6  -6   2      108.03      118.71      4.17 o 
  -6  -5   2      201.01      203.92      4.73 o 
  -5  -5   2        4.14        2.79      0.48 o 
  -4  -5   2      430.72      396.08      7.45 o 
  -3  -5   2        8.93        5.00      0.39 o 
  -2  -5   2       44.01       42.85      1.06 o 
  -1  -5   2      177.57      149.76      3.10 o 
   0  -5   2      161.29      181.81      3.93 o 
   1  -5   2      222.89      208.20      3.94 o 
   2  -5   2      409.19      443.27     20.60 o 
   3  -5   2        5.85        8.63      0.82 o 
   4  -5   2      143.56      141.83      5.19 o 
   5  -5   2        0.01       -0.27      0.56 o 
   6  -5   2       39.39       42.78      2.12 o 
   7  -5   2        5.94        3.69      1.23 o 
  -6  -4   2        5.53        4.05      0.78 o 
  -5  -4   2        6.38        6.61      0.61 o 
  -4  -4   2      229.82      209.56      4.11 o 
  -3  -4   2      553.03      579.37     15.41 o 
  -2  -4   2       96.19      108.85      2.23 o 
  -1  -4   2     2691.15     2794.72     53.58 o 
   0  -4   2       86.63       93.61      2.07 o 
   1  -4   2      631.47      735.77     17.63 o 
   2  -4   2     2491.84     2658.36     60.92 o 
   3  -4   2        1.01        1.38      0.31 o 
   4  -4   2      720.12      751.00     16.17 o 
   5  -4   2       36.40       37.10      2.13 o 
   6  -4   2       25.11       24.20      2.27 o 
   7  -4   2       28.55       29.68      1.72 o 
  -7  -3   2       74.25       73.62      2.17 o 
  -6  -3   2        0.01       -0.38      0.38 o 
  -5  -3   2       24.32       24.55      0.99 o 
  -4  -3   2        0.07       -0.22      0.22 o 
  -3  -3   2      352.51      348.94      7.76 o 
  -2  -3   2       37.29       40.42      1.07 o 
  -1  -3   2        3.17        3.95      0.51 o 
   0  -3   2     1070.05      987.29     51.58 o 
   1  -3   2        0.00       -0.18      0.18 o 
   2  -3   2     1949.29     1909.75     52.98 o 
   3  -3   2       44.70       41.08      0.94 o 
   4  -3   2       68.57       68.23      1.78 o 
   5  -3   2       45.50       44.30      1.37 o 
   6  -3   2        0.16       -0.37      0.55 o 
   7  -3   2       57.54       57.53      2.50 o 
  -7  -2   2       60.39       66.82      3.88 o 
  -6  -2   2        0.17        0.03      0.37 o 
  -5  -2   2      281.58      272.18      5.48 o 
  -4  -2   2      128.61      137.11      3.03 o 
  -3  -2   2        2.90        2.49      0.24 o 
  -2  -2   2      605.03      621.75     12.54 o 
  -1  -2   2       84.96       88.01      3.11 o 
   0  -2   2     6445.08     6852.36    155.31 o 
   1  -2   2      532.29      580.20     13.51 o 
   2  -2   2       23.23       36.75      0.88 o 
   3  -2   2      628.62      631.97     12.26 o 
   4  -2   2      190.07      207.72      4.24 o 
   5  -2   2      443.03      437.62     11.97 o 
   6  -2   2       95.20       91.10      3.19 o 
   7  -2   2       48.11       48.57      2.28 o 
  -7  -1   2       23.75       23.03      1.36 o 
  -6  -1   2      118.69      124.16      2.88 o 
  -5  -1   2        2.83        3.86      0.40 o 
  -4  -1   2        7.09        8.68      0.47 o 
  -3  -1   2        3.26        9.22      0.41 o 
  -2  -1   2     1594.32     1693.82     72.16 o 
  -1  -1   2      268.05      300.07      8.73 o 
   0  -1   2      282.73      296.65      7.18 o 
   1  -1   2      181.99      198.44      3.65 o 
   2  -1   2        9.14       11.19      0.35 o 
   3  -1   2      310.59      274.92      5.18 o 
   4  -1   2      152.29      160.13      3.16 o 
   5  -1   2      122.25      121.26      2.70 o 
   6  -1   2       78.52       75.48      2.34 o 
   7  -1   2       30.50       29.43      1.76 o 
  -7   0   2        3.74        2.85      0.69 o 
  -6   0   2        7.00        6.51      0.56 o 
  -5   0   2       47.88       43.84      1.63 o 
  -4   0   2      208.88      201.33      4.56 o 
  -3   0   2      210.80      225.57      4.69 o 
  -2   0   2        1.90        0.02      0.13 o 
  -1   0   2      415.91      389.85     12.31 o 
   0   0   2      106.61      117.61      2.62 o 
   1   0   2     5884.52     5662.99    103.39 o 
   2   0   2      556.84      565.24      9.82 o 
   3   0   2      510.96      472.10      8.73 o 
   4   0   2       40.09       41.54      1.13 o 
   5   0   2       22.75       26.04      1.17 o 
   6   0   2      202.30      205.05      5.33 o 
   7   0   2        1.48       -0.22      0.61 o 
  -7   1   2       10.00       10.25      0.89 o 
  -6   1   2       13.24       13.58      0.88 o 
  -5   1   2      829.69      888.13     17.97 o 
  -4   1   2      488.42      449.41     12.05 o 
  -3   1   2      286.46      330.50      7.26 o 
  -2   1   2       69.77       62.84      1.45 o 
   0   1   2       41.41       40.62      1.39 o 
   1   1   2      693.29      670.98     12.31 o 
   2   1   2        0.90        0.88      0.17 o 
   3   1   2       46.03       49.64      1.20 o 
   4   1   2      415.57      408.54      8.24 o 
   5   1   2       13.17       13.99      0.81 o 
   6   1   2       36.62       42.21      1.29 o 
   7   1   2        1.05       -0.61      0.61 o 
  -7   2   2       90.23       93.47      3.50 o 
  -6   2   2      104.55      105.41      4.26 o 
  -5   2   2        0.81        0.43      0.46 o 
  -4   2   2       19.77       18.04      0.90 o 
  -3   2   2     1055.25     1098.38     25.38 o 
  -2   2   2      160.13      137.59      6.87 o 
  -1   2   2      556.32      554.20     15.82 o 
   0   2   2      858.79      892.40     26.66 o 
   1   2   2        8.02        8.89      0.54 o 
   2   2   2      914.07      949.95     19.61 o 
   3   2   2      129.19      142.54      4.70 o 
   4   2   2      614.68      629.70     12.07 o 
   5   2   2       73.73       73.35      1.82 o 
   6   2   2        0.40        0.39      0.39 o 
   7   2   2       32.12       26.83      1.49 o 
  -7   3   2      152.00      158.23      5.89 o 
  -6   3   2        1.08        1.30      0.58 o 
  -5   3   2      106.88      104.45      3.14 o 
  -4   3   2        7.93       10.34      0.72 o 
  -3   3   2      696.64      716.85     23.52 o 
  -2   3   2       22.45       17.20      0.72 o 
  -1   3   2       27.02       30.22      1.39 o 
   0   3   2      366.13      307.84     16.37 o 
   1   3   2      186.08      200.07      3.81 o 
   2   3   2      704.95      691.60     13.51 o 
   3   3   2      238.39      236.02      5.78 o 
   4   3   2       29.04       27.42      1.65 o 
   5   3   2       36.23       34.11      1.20 o 
   6   3   2        0.92       -0.29      0.41 o 
  -7   4   2       16.09       14.32      1.25 o 
  -6   4   2       22.42       24.37      1.28 o 
  -5   4   2       21.23       19.51      1.08 o 
  -4   4   2      154.91      161.44      4.47 o 
  -3   4   2      303.68      316.79     19.94 o 
  -2   4   2      166.79      159.97      6.73 o 
   0   4   2     2502.89     2616.20     85.02 o 
   1   4   2      229.97      187.29     13.34 o 
   3   4   2      785.63      798.32     16.18 o 
   4   4   2        2.33        2.47      0.41 o 
   5   4   2      465.39      471.50      9.90 o 
   6   4   2       57.08       53.23      2.72 o 
  -7   5   2       65.57       64.34      3.03 o 
  -6   5   2      196.54      212.13      7.64 o 
  -5   5   2        0.43       -0.13      0.56 o 
  -4   5   2       35.79       34.65      1.90 o 
  -3   5   2        9.93        8.24      0.90 o 
   0   5   2        2.28        0.30      0.66 o 
   2   5   2      130.11      127.13      2.98 o 
   3   5   2      229.03      230.62      5.01 o 
   4   5   2       24.72       25.59      1.02 o 
   5   5   2       23.33       21.50      1.03 o 
   6   5   2        0.06       -0.44      0.44 o 
  -6   6   2        0.45        0.71      0.75 o 
  -5   6   2        0.27       -0.28      0.64 o 
  -4   6   2      192.89      193.19      6.97 o 
  -3   6   2      256.40      257.47      8.99 o 
  -2   6   2        4.91        5.60      0.55 o 
  -1   6   2       19.47       17.39      0.89 o 
   0   6   2        2.09        3.60      0.36 o 
   1   6   2      690.36      689.82     12.80 o 
   2   6   2       66.75       66.79      1.53 o 
   3   6   2        2.28        1.36      0.62 o 
   4   6   2        4.41        5.26      0.63 o 
   5   6   2       27.44       25.37      1.15 o 
  -6   7   2        0.89        1.29      0.92 o 
  -5   7   2      156.29      153.83      9.82 o 
  -4   7   2        8.05        7.00      1.00 o 
  -3   7   2      165.70      145.56      5.46 o 
  -2   7   2       15.06       13.44      0.89 o 
  -1   7   2      202.09      196.53      5.45 o 
   0   7   2       78.68       80.01      3.38 o 
   1   7   2       31.71       31.09      0.88 o 
   2   7   2      150.44      144.13      3.26 o 
   3   7   2        1.19        0.70      0.30 o 
   4   7   2       14.81       13.65      0.86 o 
   5   7   2       57.80       58.93      1.86 o 
  -5   8   2      103.51       99.87      6.86 o 
  -4   8   2        0.02        0.43      0.63 o 
  -3   8   2       90.81       95.32      3.98 o 
  -2   8   2      130.98      121.23      3.65 o 
  -1   8   2       12.43       15.95      1.02 o 
   0   8   2       22.82       21.22      1.39 o 
   1   8   2       10.47       10.44      0.61 o 
   2   8   2      335.98      334.21      6.33 o 
   3   8   2       90.75       87.05      2.03 o 
   4   8   2      131.99      125.58      3.12 o 
  -5   9   2        3.35        1.25      0.87 o 
  -4   9   2      211.58      191.13      7.09 o 
  -3   9   2      130.41      120.04      4.79 o 
  -2   9   2      195.53      188.57      5.41 o 
  -1   9   2        1.11        1.13      0.47 o 
   0   9   2       38.93       37.54      1.83 o 
   1   9   2        0.88        0.65      0.54 o 
   2   9   2       50.16       50.79      2.28 o 
   3   9   2       23.35       23.68      0.94 o 
  -4  10   2        1.14        2.33      1.37 o 
  -3  10   2       32.99       33.70      2.07 o 
  -2  10   2      116.06      112.88      3.60 o 
  -1  10   2        7.65        7.08      0.83 o 
   0  10   2       36.03       36.60      1.90 o 
   1  10   2      184.78      193.52      9.08 o 
   2  10   2        0.16        0.42      0.48 o 
  -1  11   2       46.47       41.50      2.16 o 
   1 -12   3       10.43        9.79      1.42 o 
  -2 -11   3       48.04       49.77      1.64 o 
   0 -11   3        2.02        4.10      0.95 o 
   1 -11   3        2.62        2.99      0.95 o 
   2 -11   3      104.95      101.20      7.20 o 
   3 -11   3       86.64       82.86      6.33 o 
  -3 -10   3       42.30       41.89      1.50 o 
  -2 -10   3        0.05        0.21      0.38 o 
  -1 -10   3       17.12       17.77      0.91 o 
   0 -10   3      144.05      151.97      6.75 o 
   1 -10   3      154.09      155.02      6.96 o 
   2 -10   3        0.36        0.56      0.96 o 
   3 -10   3        0.02       -0.62      0.90 o 
   4 -10   3       17.71       15.69      2.62 o 
  -4  -9   3       57.46       58.67      1.66 o 
  -3  -9   3       90.75       77.51      1.92 o 
  -2  -9   3       17.19       17.58      0.79 o 
  -1  -9   3      107.66      112.44      2.18 o 
   0  -9   3        0.92        0.91      0.28 o 
   1  -9   3       72.67       72.86      2.33 o 
   2  -9   3       20.20       20.37      1.36 o 
   3  -9   3       17.33       15.84      1.28 o 
   4  -9   3       97.07       97.16      4.83 o 
   5  -9   3       19.21       21.48      1.80 o 
  -5  -8   3      104.87      100.70      3.17 o 
  -4  -8   3        4.22        4.14      0.50 o 
  -3  -8   3       61.39       63.34      1.61 o 
  -2  -8   3       71.95       64.37      1.57 o 
  -1  -8   3       85.62       89.62      1.76 o 
   0  -8   3       79.72       79.70      1.68 o 
   1  -8   3      265.03      269.90      6.09 o 
   2  -8   3      242.26      239.25      8.31 o 
   3  -8   3       41.01       40.29      2.01 o 
   4  -8   3      229.55      235.17      8.33 o 
   5  -8   3       12.60       13.84      2.20 o 
   6  -8   3        7.99       11.20      2.13 o 
  -5  -7   3      151.59      150.21      4.25 o 
  -4  -7   3       33.39       26.65      0.97 o 
  -3  -7   3      572.36      529.40      9.82 o 
  -2  -7   3       91.18       96.36      1.97 o 
  -1  -7   3       45.23       49.92      1.18 o 
   0  -7   3       33.39       37.82      0.91 o 
   1  -7   3        1.02        1.43      0.26 o 
   2  -7   3       28.23       23.77      1.32 o 
   3  -7   3      121.78      134.14      4.93 o 
   4  -7   3        2.11        1.52      0.75 o 
   5  -7   3       51.31       52.47      2.64 o 
   6  -7   3       13.01       13.65      1.51 o 
  -6  -6   3        0.31       -0.30      0.45 o 
  -5  -6   3      111.65      109.94      2.52 o 
  -4  -6   3       68.93       68.99      1.70 o 
  -3  -6   3       36.67       31.27      0.95 o 
  -2  -6   3       68.36       66.95      1.44 o 
  -1  -6   3       56.42       56.56      1.36 o 
   0  -6   3     1071.10     1114.92     21.46 o 
   1  -6   3      414.81      433.91      9.43 o 
   2  -6   3       71.50       89.02      4.02 o 
   3  -6   3      208.65      217.07      5.83 o 
   4  -6   3       78.15       74.25      3.07 o 
   5  -6   3      399.40      421.85     14.25 o 
   6  -6   3        0.60       -0.09      0.75 o 
  -6  -5   3       99.98       91.82      2.51 o 
  -5  -5   3       35.55       35.96      1.15 o 
  -4  -5   3        2.06        2.26      0.36 o 
  -3  -5   3        7.74        6.57      0.41 o 
  -2  -5   3      288.40      276.99      5.95 o 
  -1  -5   3      197.82      200.38      4.06 o 
   0  -5   3       75.84       72.77      1.57 o 
   1  -5   3        0.04       -0.11      0.11 o 
   2  -5   3        3.32        5.44      0.45 o 
   3  -5   3      640.71      658.51     16.79 o 
   4  -5   3       12.00       13.50      0.82 o 
   5  -5   3       49.43       49.61      2.09 o 
   6  -5   3       13.36       13.92      1.51 o 
   7  -5   3        5.99        5.28      1.29 o 
  -6  -4   3       28.21       31.92      1.28 o 
  -5  -4   3        0.03       -0.17      0.30 o 
  -4  -4   3      425.29      423.81      7.90 o 
  -3  -4   3      496.83      504.70      8.78 o 
  -2  -4   3       44.52       47.25      1.43 o 
  -1  -4   3        0.05        0.35      0.13 o 
   0  -4   3      204.88      227.00      4.51 o 
   1  -4   3     2543.11     2867.94    115.86 o 
   2  -4   3      233.70      274.98      6.56 o 
   3  -4   3        5.19        2.22      0.35 o 
   4  -4   3      102.32      112.14      2.71 o 
   5  -4   3      209.01      219.03      5.03 o 
   6  -4   3      230.46      256.68      7.93 o 
   7  -4   3       19.39       17.58      1.37 o 
  -7  -3   3       13.72       13.86      1.04 o 
  -6  -3   3      129.00      132.66      3.23 o 
  -5  -3   3       94.22       92.29      2.09 o 
  -4  -3   3      203.39      201.80      3.95 o 
  -3  -3   3      147.99      144.08      3.41 o 
  -2  -3   3       47.77       45.49      1.20 o 
  -1  -3   3      321.89      303.04      9.15 o 
   0  -3   3      438.19      438.68      8.49 o 
   1  -3   3        0.85        0.24      0.18 o 
   2  -3   3      446.39      467.54      9.41 o 
   3  -3   3      107.88      100.72      2.38 o 
   4  -3   3      105.34      100.44      2.46 o 
   5  -3   3        0.62        0.44      0.35 o 
   6  -3   3      159.99      160.66      4.25 o 
   7  -3   3       46.23       46.74      2.23 o 
  -7  -2   3       43.31       35.12      1.77 o 
  -6  -2   3        5.89        6.79      0.80 o 
  -5  -2   3       28.64       27.78      0.86 o 
  -4  -2   3      122.91      117.04      2.35 o 
  -3  -2   3      316.54      334.57      6.93 o 
  -2  -2   3      377.21      368.90     10.71 o 
  -1  -2   3      401.34      395.86     13.07 o 
   1  -2   3      117.04      129.83      3.87 o 
   2  -2   3      619.91      607.09     10.85 o 
   3  -2   3       42.87       42.03      1.02 o 
   4  -2   3      163.96      155.69      3.06 o 
   5  -2   3       52.53       50.25      1.64 o 
   6  -2   3       24.98       24.94      1.40 o 
   7  -2   3      142.84      138.08      3.89 o 
  -7  -1   3      167.64      174.13      4.54 o 
  -6  -1   3       16.06       17.52      0.94 o 
  -5  -1   3        0.14        0.19      0.32 o 
  -4  -1   3      956.57     1015.32     29.20 o 
  -3  -1   3     1017.78     1025.11     28.59 o 
  -2  -1   3     1276.06     1401.83     35.70 o 
  -1  -1   3      251.04      240.65      7.02 o 
   0  -1   3      135.56      137.22      4.66 o 
   1  -1   3        0.14       -0.10      0.10 o 
   2  -1   3      385.03      367.02      6.44 o 
   3  -1   3      133.27      129.05      2.53 o 
   4  -1   3       21.72       24.20      0.80 o 
   5  -1   3      125.10      127.34      3.02 o 
   6  -1   3       14.54       13.93      1.19 o 
   7  -1   3       35.65       37.16      1.59 o 
  -7   0   3       92.25       86.68      4.01 o 
  -6   0   3       80.64       79.04      2.15 o 
  -5   0   3      483.55      474.57     10.56 o 
  -4   0   3      193.57      188.98      3.82 o 
  -3   0   3       61.28       69.43      1.64 o 
  -2   0   3      333.47      374.03      8.12 o 
  -1   0   3      684.12      651.10     27.69 o 
   0   0   3      419.01      491.49     16.69 o 
   1   0   3     2053.80     2001.31     42.65 o 
   2   0   3       63.59       59.76      1.40 o 
   3   0   3      157.51      177.66      3.64 o 
   4   0   3        3.66        3.49      0.35 o 
   5   0   3      479.82      496.82      9.14 o 
   6   0   3       45.14       44.84      1.48 o 
   7   0   3        6.28        5.66      1.27 o 
  -7   1   3      139.12      151.55      4.06 o 
  -6   1   3      227.50      239.97      6.63 o 
  -5   1   3      149.53      142.99      5.01 o 
  -4   1   3      146.52      159.81      3.72 o 
  -3   1   3      108.30      119.95      3.38 o 
  -2   1   3     2465.58     2586.70     55.00 o 
  -1   1   3      733.72      739.11     17.13 o 
   0   1   3      252.06      252.86      6.31 o 
   1   1   3      458.34      480.99     10.96 o 
   2   1   3       54.08       57.79      1.23 o 
   3   1   3      115.79      110.81      2.70 o 
   4   1   3      152.60      149.65      3.23 o 
   5   1   3       16.26       14.93      0.67 o 
   6   1   3       10.37        8.63      0.77 o 
   7   1   3        3.08        2.33      0.66 o 
  -7   2   3        0.99       -0.35      0.69 o 
  -6   2   3       30.41       27.98      1.39 o 
  -5   2   3        0.93        1.03      0.42 o 
  -4   2   3      268.91      265.23      7.20 o 
  -3   2   3      270.82      253.24      6.05 o 
  -2   2   3       52.36       71.76      2.01 o 
  -1   2   3       19.06       19.21      0.51 o 
   0   2   3      538.42      573.11     12.41 o 
   1   2   3     2351.21     2495.72     43.60 o 
   2   2   3      897.06      834.27     17.33 o 
   3   2   3      523.21      482.57     10.17 o 
   4   2   3       99.89      101.33      2.48 o 
   5   2   3       11.22       11.36      0.72 o 
   6   2   3      293.78      301.71      6.23 o 
  -7   3   3        0.15       -0.64      0.64 o 
  -6   3   3      197.62      204.09      5.76 o 
  -5   3   3      282.62      300.72      8.07 o 
  -4   3   3      134.59      125.39      4.59 o 
  -3   3   3      290.62      274.84      7.23 o 
  -2   3   3       47.60       47.52      1.46 o 
  -1   3   3      291.50      291.66      6.04 o 
   0   3   3      324.40      291.69      5.98 o 
   1   3   3      117.24      132.34      2.47 o 
   2   3   3        7.68        8.38      0.44 o 
   3   3   3       56.00       49.22      1.50 o 
   4   3   3      152.85      152.72      3.48 o 
   5   3   3        9.36        9.56      0.70 o 
   6   3   3       40.87       38.06      1.38 o 
  -7   4   3       82.42       90.92      3.43 o 
  -6   4   3       13.43       14.30      1.03 o 
  -5   4   3        1.32        1.26      0.46 o 
  -4   4   3        4.84        5.72      0.52 o 
  -3   4   3      428.28      413.55     12.01 o 
  -2   4   3      784.25      759.35     17.77 o 
  -1   4   3      244.70      242.92      5.04 o 
   0   4   3      180.13      178.63      4.02 o 
   1   4   3        6.15        9.02      0.46 o 
   2   4   3      552.55      549.59     10.91 o 
   3   4   3        0.46        0.21      0.28 o 
   4   4   3       27.58       26.14      1.01 o 
   5   4   3        0.26       -0.03      0.37 o 
   6   4   3       39.38       39.83      1.45 o 
  -6   5   3       41.34       39.36      2.02 o 
  -5   5   3       27.34       25.07      1.51 o 
  -4   5   3      114.06      113.54      6.09 o 
  -3   5   3      143.90      136.34      5.03 o 
  -2   5   3      498.40      460.31     11.96 o 
   1   5   3      135.37      128.52      2.60 o 
   2   5   3       12.64       14.54      0.64 o 
   3   5   3      447.61      427.74      7.96 o 
   4   5   3        4.19        3.56      0.49 o 
   5   5   3        1.57        0.71      0.44 o 
  -6   6   3       92.35       97.15      3.66 o 
  -5   6   3       30.22       29.95      1.94 o 
  -4   6   3      228.26      217.34      7.74 o 
  -3   6   3        1.68        2.76      0.62 o 
  -2   6   3       90.98       92.42      2.82 o 
  -1   6   3      183.40      172.64      4.77 o 
   0   6   3      195.95      217.18      5.84 o 
   1   6   3      304.37      319.81      5.98 o 
   2   6   3        0.16        0.01      0.21 o 
   3   6   3       75.01       72.82      1.72 o 
   4   6   3       42.31       40.85      1.21 o 
   5   6   3      104.85       95.29      3.24 o 
  -6   7   3      170.13      163.50      7.47 o 
  -5   7   3        6.14        5.89      1.06 o 
  -4   7   3       11.12       11.70      1.21 o 
  -3   7   3      353.52      329.71     11.45 o 
  -2   7   3      342.30      326.87      8.75 o 
  -1   7   3      561.85      557.39     14.46 o 
   0   7   3       18.96       17.02      1.23 o 
   1   7   3        3.95        4.65      0.44 o 
   2   7   3        2.00        1.06      0.30 o 
   3   7   3       63.12       57.91      1.95 o 
   4   7   3       67.81       61.70      2.43 o 
  -5   8   3       23.82       24.03      1.97 o 
  -4   8   3      342.01      315.59     13.44 o 
  -3   8   3       47.91       46.63      2.36 o 
  -2   8   3        6.57        4.31      0.81 o 
  -1   8   3       21.44       21.22      1.51 o 
   0   8   3       28.57       32.01      1.63 o 
   1   8   3       71.92       76.34      2.38 o 
   2   8   3      370.75      369.92      8.74 o 
   3   8   3        0.28        0.18      0.31 o 
   4   8   3        0.05       -0.07      0.43 o 
  -4   9   3        0.65        0.51      0.69 o 
  -3   9   3        1.83        1.37      1.14 o 
  -2   9   3        2.79        1.35      0.51 o 
  -1   9   3      176.75      176.34      5.15 o 
   0   9   3      139.00      143.65      4.90 o 
   1   9   3       48.65       51.38      2.14 o 
   2   9   3       39.98       42.11      2.82 o 
   3   9   3        1.43        1.12      0.52 o 
  -3  10   3       25.58       24.05      1.82 o 
  -2  10   3       82.41       88.50      3.00 o 
  -1  10   3       13.84       12.75      1.21 o 
   0  10   3       42.94       51.17      2.37 o 
   1  10   3        2.91        1.86      0.98 o 
   1 -12   4       62.20       62.71      3.63 o 
  -2 -11   4       20.49       18.99      1.33 o 
  -1 -11   4        0.90        1.63      0.94 o 
   0 -11   4       52.88       60.08      4.60 o 
   1 -11   4        0.39        0.68      0.69 o 
   2 -11   4      141.44      148.08      6.92 o 
   3 -11   4       67.38       56.41      4.85 o 
  -3 -10   4       33.43       31.98      1.31 o 
  -2 -10   4       15.46       20.15      1.06 o 
  -1 -10   4        2.26        3.37      0.69 o 
   0 -10   4      288.78      304.23      9.12 o 
   1 -10   4       34.03       36.09      2.38 o 
   2 -10   4        9.21        8.43      1.27 o 
   3 -10   4       30.97       31.70      3.28 o 
   4 -10   4        8.65        6.50      1.78 o 
  -4  -9   4       32.23       37.83      1.45 o 
  -3  -9   4        0.00        0.28      0.41 o 
  -2  -9   4      468.15      473.58      9.95 o 
  -1  -9   4       20.23       19.16      0.81 o 
   0  -9   4        0.05       -0.15      0.37 o 
   1  -9   4       33.63       31.48      1.49 o 
   2  -9   4        7.98        7.49      1.60 o 
   3  -9   4       56.69       62.98      4.93 o 
   4  -9   4       66.57       64.17      5.17 o 
   5  -9   4        9.63       11.73      2.38 o 
  -5  -8   4       51.80       51.80      1.79 o 
  -4  -8   4      155.72      164.70      3.96 o 
  -3  -8   4       20.81       20.57      0.99 o 
  -2  -8   4        1.02        1.68      0.36 o 
  -1  -8   4        9.86        9.67      0.58 o 
   0  -8   4        1.45        2.21      0.40 o 
   1  -8   4      711.39      735.87     20.88 o 
   2  -8   4      268.72      289.54      9.92 o 
   3  -8   4      134.71      141.06      9.07 o 
   4  -8   4        1.21        2.28      1.20 o 
   5  -8   4       25.52       26.18      3.07 o 
   6  -8   4      122.87      137.21      9.33 o 
  -5  -7   4       28.92       26.59      1.11 o 
  -4  -7   4       24.88       26.30      0.97 o 
  -3  -7   4        3.21        1.78      0.34 o 
  -2  -7   4      129.96      121.88      2.64 o 
  -1  -7   4      329.12      334.67      6.90 o 
   0  -7   4       49.82       57.96      1.36 o 
   1  -7   4      441.55      451.33     12.90 o 
   2  -7   4       58.49       63.13      2.75 o 
   3  -7   4      108.05      109.80      3.19 o 
   4  -7   4      253.83      261.02      9.06 o 
   5  -7   4       32.31       32.14      1.97 o 
   6  -7   4       48.65       54.73      2.87 o 
  -6  -6   4        1.64        2.35      0.70 o 
  -5  -6   4       10.96        8.93      0.66 o 
  -4  -6   4       68.21       66.82      1.67 o 
  -3  -6   4      215.13      222.34      4.34 o 
  -2  -6   4      110.29      102.21      2.23 o 
  -1  -6   4      226.92      246.52      4.98 o 
   0  -6   4        1.76        2.75      0.19 o 
   1  -6   4       38.35       34.93      1.12 o 
   2  -6   4     1775.87     1814.87     45.89 o 
   3  -6   4       74.91       81.09      2.45 o 
   4  -6   4      241.82      241.98      6.54 o 
   5  -6   4        0.87        0.33      0.72 o 
   6  -6   4       36.19       29.70      3.08 o 
  -6  -5   4       33.42       33.06      1.69 o 
  -5  -5   4       62.74       64.68      1.80 o 
  -4  -5   4        7.32        6.45      0.49 o 
  -3  -5   4      341.16      339.15      6.05 o 
  -2  -5   4      156.91      148.30      3.42 o 
  -1  -5   4        1.97        3.48      0.38 o 
   0  -5   4      167.99      157.84      3.25 o 
   1  -5   4        6.76        8.21      1.05 o 
   2  -5   4      256.97      250.37      5.99 o 
   3  -5   4      120.22      125.32      3.52 o 
   4  -5   4        0.07       -0.30      0.30 o 
   5  -5   4       34.22       33.86      1.36 o 
   6  -5   4        3.51        3.29      1.02 o 
  -6  -4   4        3.14        1.47      0.50 o 
  -5  -4   4        1.82        1.44      0.36 o 
  -4  -4   4       37.33       39.43      1.38 o 
  -3  -4   4      356.90      360.22      6.38 o 
  -2  -4   4      289.35      310.66      7.66 o 
  -1  -4   4       11.11       10.64      0.54 o 
   0  -4   4     1028.46     1056.52     20.34 o 
   1  -4   4      168.35      166.43      4.05 o 
   2  -4   4        7.49       10.51      0.52 o 
   3  -4   4      157.03      164.43      4.61 o 
   4  -4   4        0.34        0.22      0.29 o 
   5  -4   4      177.05      178.10      4.22 o 
   6  -4   4       95.25       95.19      3.85 o 
   7  -4   4        0.65        0.04      0.70 o 
  -7  -3   4       27.29       25.95      1.40 o 
  -6  -3   4      410.67      411.35      8.72 o 
  -5  -3   4        1.26        0.23      0.33 o 
  -4  -3   4      186.83      192.39      3.60 o 
  -3  -3   4      151.86      146.07      4.06 o 
  -2  -3   4      737.74      687.96     16.15 o 
  -1  -3   4      331.78      338.96     11.26 o 
   0  -3   4      270.47      288.15      6.74 o 
   1  -3   4      144.00      134.20      4.05 o 
   2  -3   4       13.52       13.31      0.44 o 
   3  -3   4      680.51      671.66     13.50 o 
   4  -3   4      209.37      209.05      4.44 o 
   5  -3   4      136.26      138.18      3.65 o 
   6  -3   4        7.44        6.79      0.71 o 
   7  -3   4        9.29        9.44      1.36 o 
  -7  -2   4        2.69        1.64      0.67 o 
  -6  -2   4        2.89        1.51      0.43 o 
  -5  -2   4       23.95       22.39      0.88 o 
  -4  -2   4      292.45      294.03      5.67 o 
  -3  -2   4      532.99      544.71     12.85 o 
  -2  -2   4        0.72        0.43      0.23 o 
  -1  -2   4       18.09       21.37      1.18 o 
   0  -2   4        1.44        2.58      0.27 o 
   1  -2   4     1229.34     1220.69     24.29 o 
   2  -2   4      335.92      336.77      6.12 o 
   3  -2   4      109.35      104.70      2.10 o 
   4  -2   4       27.47       28.00      0.90 o 
   5  -2   4        0.83        0.52      0.51 o 
   6  -2   4      276.78      277.67      6.99 o 
   7  -2   4       58.58       57.39      2.08 o 
  -7  -1   4        2.15        1.79      0.63 o 
  -6  -1   4      118.47      124.60      3.11 o 
  -5  -1   4      421.39      459.89      8.71 o 
  -4  -1   4      358.58      354.09      6.98 o 
  -3  -1   4        6.09        5.19      0.40 o 
  -2  -1   4       29.61       34.05      1.02 o 
  -1  -1   4     2720.81     2944.88     74.56 o 
   0  -1   4      168.70      186.12      6.71 o 
   1  -1   4      354.95      332.91      7.28 o 
   2  -1   4      292.23      323.17      6.29 o 
   3  -1   4       14.99       16.35      0.51 o 
   4  -1   4      141.10      132.32      2.85 o 
   5  -1   4       97.83       98.14      2.77 o 
   6  -1   4       76.36       76.23      2.39 o 
   7  -1   4        4.27        1.84      0.64 o 
  -7   0   4      110.87      117.61      4.21 o 
  -6   0   4        1.35        0.96      0.63 o 
  -5   0   4        8.11       10.99      0.67 o 
  -4   0   4      167.47      173.41      3.56 o 
  -3   0   4      246.81      236.57      7.36 o 
  -2   0   4       13.40        5.98      0.34 o 
  -1   0   4        0.07        3.18      0.29 o 
   0   0   4       18.79       22.21      0.71 o 
   1   0   4      396.06      417.84      8.45 o 
   2   0   4     2098.63     2161.52     36.17 o 
   3   0   4      675.50      652.72     14.89 o 
   4   0   4      800.60      796.17     15.58 o 
   5   0   4        1.98        1.92      0.48 o 
   6   0   4        0.04       -0.09      0.42 o 
   7   0   4      115.08      113.14      5.88 o 
  -7   1   4       96.98      100.95      3.75 o 
  -6   1   4        1.35        1.11      0.51 o 
  -5   1   4       52.49       57.95      2.00 o 
  -4   1   4      236.18      259.96      5.13 o 
  -3   1   4      101.59       97.86      2.07 o 
  -2   1   4      564.11      580.02     12.61 o 
  -1   1   4       70.03       76.27      1.69 o 
   0   1   4      402.85      400.96      9.36 o 
   1   1   4        7.69        8.14      0.37 o 
   2   1   4      883.97      891.35     14.94 o 
   3   1   4       23.17       24.65      0.88 o 
   4   1   4       41.83       44.30      1.22 o 
   5   1   4       92.23       92.97      2.22 o 
   6   1   4       25.85       26.73      1.30 o 
  -7   2   4        0.22       -0.43      0.73 o 
  -6   2   4      131.59      133.06      4.02 o 
  -5   2   4       25.82       24.78      1.11 o 
  -4   2   4      196.79      200.72      6.15 o 
  -3   2   4       38.46       38.30      1.54 o 
  -2   2   4      131.89      113.74      2.84 o 
  -1   2   4      332.06      358.14      6.89 o 
   0   2   4      687.80      715.54     16.89 o 
   1   2   4       80.02       72.46      1.64 o 
   2   2   4        0.09        0.24      0.15 o 
   3   2   4      839.84      830.11     15.46 o 
   4   2   4       23.67       22.77      0.89 o 
   5   2   4      223.96      228.53      4.76 o 
   6   2   4       11.66        9.53      0.96 o 
  -7   3   4       39.66       43.90      2.16 o 
  -6   3   4      226.90      260.80     11.40 o 
  -5   3   4       67.64       67.72      2.47 o 
  -4   3   4        7.73        7.79      0.56 o 
  -3   3   4       18.07       17.62      0.74 o 
  -2   3   4      277.80      261.01      7.07 o 
  -1   3   4      544.44      497.51     11.88 o 
   0   3   4       15.30       13.92      0.52 o 
   1   3   4        4.80        2.97      0.28 o 
   2   3   4        4.55        3.81      0.45 o 
   3   3   4       54.33       52.98      1.39 o 
   4   3   4      299.20      291.61      6.95 o 
   5   3   4        6.45        5.66      0.57 o 
   6   3   4        6.68        5.36      0.64 o 
  -6   4   4        4.72        4.88      0.72 o 
  -5   4   4       54.19       57.52      2.06 o 
  -4   4   4        7.03        7.45      0.60 o 
  -3   4   4      384.83      371.19     13.92 o 
  -2   4   4       99.52       92.36      2.47 o 
  -1   4   4       36.00       41.21      1.43 o 
   0   4   4        6.37        8.01      0.45 o 
   1   4   4      560.03      586.07     12.70 o 
   2   4   4      265.75      274.40      5.64 o 
   3   4   4       33.34       33.74      1.05 o 
   4   4   4        8.76        9.25      0.69 o 
   5   4   4       15.55       14.28      0.89 o 
   6   4   4      103.83      104.05      3.05 o 
  -6   5   4       17.04       19.08      1.53 o 
  -5   5   4      576.64      573.28     17.11 o 
  -4   5   4        1.31        0.18      0.90 o 
  -3   5   4      470.35      445.51     14.82 o 
  -2   5   4      137.49      133.85      3.82 o 
  -1   5   4      230.23      227.20      6.13 o 
   0   5   4      357.96      354.65      7.83 o 
   1   5   4       64.09       61.54      1.81 o 
   2   5   4       19.69       23.39      0.82 o 
   3   5   4        2.52        1.65      0.33 o 
   4   5   4      117.06      111.74      2.50 o 
   5   5   4       82.27       74.42      1.96 o 
  -6   6   4        0.01       -0.21      0.74 o 
  -5   6   4        9.95        9.49      1.23 o 
  -4   6   4       27.19       24.77      1.83 o 
  -3   6   4      338.04      304.10     10.47 o 
  -2   6   4      180.88      168.79      4.75 o 
  -1   6   4        9.84        7.44      0.66 o 
   0   6   4       14.51       18.61      1.27 o 
   1   6   4        2.89        3.19      0.43 o 
   2   6   4      143.35      147.91      3.31 o 
   3   6   4      192.58      187.60      4.93 o 
   4   6   4       45.83       46.44      1.35 o 
   5   6   4        2.67        2.43      0.69 o 
  -5   7   4       18.82       16.29      1.59 o 
  -4   7   4      149.19      127.21      4.99 o 
  -3   7   4       41.92       39.69      2.07 o 
  -2   7   4       64.54       61.22      2.14 o 
  -1   7   4       10.96        8.63      0.76 o 
   0   7   4      177.68      188.50      6.78 o 
   1   7   4       63.87       70.92      3.32 o 
   2   7   4      100.72      100.37      2.87 o 
   3   7   4       95.02       96.02      2.21 o 
   4   7   4        2.53        2.19      0.42 o 
  -5   8   4        0.22        0.42      0.77 o 
  -4   8   4       43.56       42.21      5.27 o 
  -3   8   4      119.07      107.31      4.37 o 
  -2   8   4        8.24        9.19      0.85 o 
  -1   8   4       11.94       13.43      1.22 o 
   0   8   4        2.38        2.30      0.59 o 
   1   8   4       97.28      106.44      3.69 o 
   2   8   4        6.39        7.93      1.09 o 
   3   8   4      167.04      163.48      4.32 o 
  -4   9   4        0.85        0.92      0.74 o 
  -3   9   4       52.36       44.73      2.39 o 
  -2   9   4        8.97        9.66      0.90 o 
  -1   9   4      292.19      284.82      7.90 o 
   0   9   4        7.99        8.08      1.00 o 
   1   9   4        8.80       13.23      1.76 o 
   2   9   4        9.32       10.52      1.26 o 
  -2  10   4       14.04       17.25      1.29 o 
  -1  10   4        2.69        3.39      0.77 o 
   0  10   4       20.48       20.08      2.26 o 
  -2 -11   5        0.60        1.07      0.60 o 
  -1 -11   5       93.28       95.82      3.08 o 
   0 -11   5        5.86        4.41      1.21 o 
   1 -11   5        3.02        3.87      1.01 o 
   2 -11   5       50.62       51.34      3.15 o 
   3 -11   5       57.38       59.92      3.58 o 
  -3 -10   5      129.66      137.09      3.46 o 
  -2 -10   5       66.81       70.75      2.51 o 
  -1 -10   5       27.93       28.48      1.80 o 
   0 -10   5       90.87       90.07      3.25 o 
   1 -10   5       33.76       34.00      2.33 o 
   2 -10   5       83.94       84.36      4.36 o 
   3 -10   5       19.32       18.93      3.25 o 
   4 -10   5       37.02       37.25      2.67 o 
  -4  -9   5        4.90        3.03      0.60 o 
  -3  -9   5      120.40      129.56      3.25 o 
  -2  -9   5       47.88       43.77      1.44 o 
  -1  -9   5       63.53       60.23      2.01 o 
   0  -9   5       13.62       15.01      0.94 o 
   1  -9   5       21.95       20.43      1.21 o 
   2  -9   5      166.81      169.16      7.51 o 
   3  -9   5      146.89      145.22      6.68 o 
   4  -9   5       34.08       30.61      2.35 o 
   5  -9   5       45.43       45.35      3.01 o 
  -4  -8   5      105.44      104.52      2.78 o 
  -3  -8   5       36.97       42.13      1.43 o 
  -2  -8   5       15.10       20.98      0.99 o 
  -1  -8   5       45.01       40.56      1.21 o 
   0  -8   5      196.78      206.65      5.34 o 
   1  -8   5       44.37       44.76      1.83 o 
   2  -8   5       18.77       20.06      1.13 o 
   3  -8   5      508.19      504.06     20.30 o 
   4  -8   5      106.64       97.80      4.84 o 
   5  -8   5      185.24      194.91      8.68 o 
  -5  -7   5        1.34        2.12      0.55 o 
  -4  -7   5       19.09       22.59      1.31 o 
  -3  -7   5       16.31       17.22      0.92 o 
  -2  -7   5      356.14      363.79      8.07 o 
  -1  -7   5      375.52      368.23      8.15 o 
   0  -7   5        0.24        0.24      0.31 o 
   1  -7   5       16.20       15.59      0.98 o 
   2  -7   5       35.55       37.30      2.05 o 
   3  -7   5      113.73      118.21      3.85 o 
   4  -7   5        8.04        7.51      1.19 o 
   5  -7   5        0.89        0.74      0.86 o 
   6  -7   5       14.29        9.81      2.05 o 
  -5  -6   5        7.17       10.05      1.63 o 
  -4  -6   5      101.76      109.27      2.76 o 
  -3  -6   5       92.83       97.70      2.29 o 
  -2  -6   5       52.76       53.16      1.55 o 
  -1  -6   5        0.39        0.25      0.23 o 
   0  -6   5        0.00       -0.06      0.19 o 
   1  -6   5      335.46      337.43      9.83 o 
   2  -6   5      123.67      122.38      3.91 o 
   3  -6   5       56.67       60.70      2.23 o 
   4  -6   5        0.04        0.17      0.37 o 
   5  -6   5       83.23       82.47      4.13 o 
   6  -6   5       78.22       74.68      6.16 o 
  -6  -5   5       70.83       66.40      2.02 o 
  -5  -5   5      348.17      349.53      6.75 o 
  -4  -5   5       15.46       17.02      0.78 o 
  -3  -5   5      378.63      384.32      8.54 o 
  -2  -5   5       30.42       30.01      1.03 o 
  -1  -5   5      373.85      332.20     11.59 o 
   0  -5   5      341.76      344.94      6.85 o 
   2  -5   5      104.20      107.37      3.45 o 
   3  -5   5        0.00        0.16      0.31 o 
   4  -5   5      120.62      119.66      2.93 o 
   5  -5   5       55.17       55.08      1.68 o 
   6  -5   5       73.12       73.34      4.05 o 
  -6  -4   5        7.48        6.73      1.05 o 
  -5  -4   5       11.21       10.46      0.68 o 
  -4  -4   5       13.07       12.34      0.61 o 
  -3  -4   5      151.55      160.52      3.34 o 
  -2  -4   5      903.12      903.95     23.01 o 
  -1  -4   5       12.88       11.16      1.62 o 
   0  -4   5      300.62      310.82      8.10 o 
   1  -4   5       43.49       49.69      2.30 o 
   2  -4   5      340.32      342.19      7.47 o 
   3  -4   5       88.05       92.85      2.11 o 
   4  -4   5       73.50       71.47      1.76 o 
   5  -4   5        5.20        4.34      0.55 o 
   6  -4   5        6.11        4.42      0.65 o 
  -6  -3   5        0.00        2.88      0.72 o 
  -5  -3   5      208.68      221.32      4.39 o 
  -4  -3   5      528.95      559.46     11.17 o 
  -3  -3   5     1361.48     1366.65     30.14 o 
  -2  -3   5      207.61      233.68      8.17 o 
  -1  -3   5      275.76      344.40     20.85 o 
   0  -3   5      485.32      526.84     41.40 o 
   1  -3   5      155.55      145.22      3.32 o 
   2  -3   5       44.33       45.19      1.92 o 
   3  -3   5      411.58      423.28      8.61 o 
   4  -3   5        5.77        5.06      0.51 o 
   5  -3   5       19.61       19.06      1.00 o 
   6  -3   5        3.59        3.00      0.61 o 
  -7  -2   5       24.39       19.79      1.34 o 
  -6  -2   5       48.25       51.29      1.52 o 
  -5  -2   5       47.66       48.43      1.53 o 
  -4  -2   5       20.25       22.87      0.81 o 
  -3  -2   5       93.56       96.14      2.57 o 
  -2  -2   5      369.18      400.36     14.62 o 
  -1  -2   5      114.81      101.89      3.40 o 
   0  -2   5      226.08      210.33      5.68 o 
   1  -2   5      973.54      969.84     24.47 o 
   2  -2   5      132.44      137.02      2.80 o 
   3  -2   5      185.79      200.66      4.54 o 
   4  -2   5      177.46      171.69      4.36 o 
   5  -2   5      349.42      357.36     10.62 o 
   6  -2   5       12.91       11.41      0.89 o 
  -7  -1   5       90.92       93.45      3.08 o 
  -6  -1   5      150.92      147.66      5.72 o 
  -5  -1   5        1.80        0.44      0.30 o 
  -4  -1   5       35.48       48.51      1.15 o 
  -3  -1   5      113.35      121.66      4.79 o 
  -2  -1   5      473.62      476.96     12.38 o 
  -1  -1   5      806.31      796.58     23.02 o 
   0  -1   5        0.47        0.47      0.21 o 
   1  -1   5        1.02        2.24      0.28 o 
   2  -1   5       53.80       54.29      1.83 o 
   3  -1   5      449.51      458.38      7.77 o 
   4  -1   5      157.37      157.95      4.10 o 
   5  -1   5       57.33       57.90      1.90 o 
   6  -1   5        8.36        6.72      0.74 o 
  -7   0   5       25.78       25.29      1.36 o 
  -6   0   5        2.75        1.12      0.69 o 
  -5   0   5       57.16       59.42      2.04 o 
  -4   0   5      212.34      212.25      4.73 o 
  -3   0   5      522.64      534.13     12.56 o 
  -2   0   5        0.02        0.22      0.21 o 
  -1   0   5       35.55       46.13      1.44 o 
   0   0   5      435.12      472.75      9.08 o 
   1   0   5      587.55      619.43     18.33 o 
   2   0   5      285.58      269.82      5.63 o 
   3   0   5        9.09        7.28      0.39 o 
   4   0   5      332.73      334.86      6.10 o 
   5   0   5       78.48       81.65      2.43 o 
   6   0   5      192.18      193.31      4.55 o 
  -7   1   5        0.29        0.95      0.80 o 
  -6   1   5      125.02      128.93      3.92 o 
  -5   1   5      203.67      213.17      5.93 o 
  -4   1   5        1.59        0.43      0.40 o 
  -3   1   5       36.30       28.50      0.93 o 
  -2   1   5       79.81       72.82      1.93 o 
  -1   1   5      601.41      619.50     11.82 o 
   0   1   5     1238.02     1201.16     24.11 o 
   1   1   5       97.18       92.61      1.95 o 
   2   1   5      297.71      297.82      7.21 o 
   3   1   5       16.10       18.26      0.63 o 
   4   1   5        0.43        0.40      0.24 o 
   5   1   5       95.27       93.62      2.69 o 
   6   1   5        6.56        4.78      0.67 o 
  -7   2   5      159.74      168.05      7.76 o 
  -6   2   5        3.39        4.08      0.65 o 
  -5   2   5       10.04        9.42      1.19 o 
  -4   2   5        0.96        0.94      0.42 o 
  -3   2   5      124.96      135.51      3.81 o 
  -2   2   5      473.58      442.56     10.50 o 
  -1   2   5        0.41        0.94      0.18 o 
   0   2   5       64.96       59.67      1.41 o 
   1   2   5       22.93       33.47      1.71 o 
   2   2   5      297.16      300.20      5.44 o 
   3   2   5      308.71      335.05      9.37 o 
   4   2   5        8.73        9.55      0.56 o 
   5   2   5       28.76       29.33      1.04 o 
   6   2   5        4.93        2.62      0.61 o 
  -6   3   5       25.66       24.87      1.40 o 
  -5   3   5       35.50       40.28      1.62 o 
  -4   3   5      619.61      608.23     17.92 o 
  -3   3   5       71.60       63.78      2.02 o 
  -2   3   5     1258.60     1150.16     36.86 o 
  -1   3   5      184.81      175.99      3.50 o 
   0   3   5       77.97       78.07      1.82 o 
   1   3   5      434.81      411.58      8.46 o 
   2   3   5      132.78      128.74      2.83 o 
   3   3   5      260.90      267.86      5.57 o 
   4   3   5       10.22        9.88      0.67 o 
   5   3   5       11.70       11.13      0.70 o 
   6   3   5       50.28       46.63      2.00 o 
  -6   4   5       58.75       59.23      2.75 o 
  -5   4   5       34.98       32.88      1.88 o 
  -4   4   5       63.58       59.93      2.55 o 
  -3   4   5       75.17       67.39      2.46 o 
  -2   4   5      320.36      308.97      7.48 o 
  -1   4   5      505.77      493.67     12.70 o 
   0   4   5       86.94       78.93      2.00 o 
   1   4   5      343.51      359.55      7.98 o 
   2   4   5        3.17        2.62      0.72 o 
   3   4   5       38.62       42.07      1.24 o 
   4   4   5       96.00       94.93      2.34 o 
   5   4   5       58.85       56.75      2.00 o 
  -6   5   5      160.02      145.82      5.14 o 
  -5   5   5       10.80       11.05      1.09 o 
  -4   5   5       45.42       42.73      1.88 o 
  -3   5   5      186.86      167.62      6.10 o 
  -2   5   5      570.34      546.31     13.98 o 
  -1   5   5      307.60      302.88      7.98 o 
   0   5   5       48.94       50.05      1.73 o 
   1   5   5       19.78       15.28      0.80 o 
   2   5   5       76.93       83.88      2.43 o 
   3   5   5       61.62       62.68      1.69 o 
   4   5   5      209.87      206.82      5.47 o 
   5   5   5        0.75        0.05      0.39 o 
  -5   6   5       21.02       19.93      1.70 o 
  -4   6   5       29.76       27.29      1.72 o 
  -3   6   5       38.47       38.54      3.51 o 
  -2   6   5      108.21      108.31      3.28 o 
  -1   6   5       15.24       14.67      0.96 o 
   0   6   5       14.46       19.01      1.32 o 
   1   6   5       23.13       30.42      1.48 o 
   2   6   5      372.98      401.75      9.81 o 
   3   6   5       36.79       39.84      1.56 o 
   4   6   5       19.41       19.11      1.08 o 
  -5   7   5      143.60      134.93      5.38 o 
  -4   7   5        3.13        2.15      1.13 o 
  -3   7   5       25.11       23.69      1.58 o 
  -2   7   5       23.03       21.32      1.16 o 
  -1   7   5       53.46       55.63      2.03 o 
   0   7   5      414.58      431.93     12.90 o 
   1   7   5        3.91        4.02      0.69 o 
   2   7   5       10.59        9.35      0.84 o 
   3   7   5        3.66        3.80      0.50 o 
  -4   8   5        0.73        1.46      0.75 o 
  -3   8   5       43.86       39.60      3.24 o 
  -2   8   5      174.78      185.37      5.78 o 
  -1   8   5        0.02       -0.39      0.40 o 
   0   8   5       38.10       37.18      1.85 o 
   1   8   5       31.18       31.53      1.48 o 
   2   8   5       36.99       43.64      3.13 o 
  -3   9   5        5.18        2.25      1.04 o 
  -2   9   5       69.61       78.33      3.89 o 
  -1   9   5        0.88        1.74      0.61 o 
   0   9   5       54.36       57.21      2.53 o 
   1   9   5      106.20      115.61      6.01 o 
  -1 -11   6        0.75        1.35      0.81 o 
   0 -11   6        3.74        2.90      0.71 o 
   1 -11   6        0.01        1.07      0.80 o 
   2 -11   6       16.25       16.48      1.85 o 
   3 -11   6      108.94      111.34      5.60 o 
  -3 -10   6       56.59       56.65      2.29 o 
  -2 -10   6       61.71       64.21      2.38 o 
  -1 -10   6        5.13        6.46      0.84 o 
   0 -10   6        3.31        4.05      0.71 o 
   1 -10   6      353.41      358.38     10.69 o 
   2 -10   6       30.94       34.32      2.41 o 
   3 -10   6       42.67       39.28      2.70 o 
   4 -10   6       88.60       80.60      4.39 o 
  -4  -9   6        3.66        7.30      0.79 o 
  -3  -9   6        2.75        2.39      0.51 o 
  -2  -9   6       20.34       22.50      1.39 o 
  -1  -9   6      234.16      245.39      7.12 o 
   0  -9   6       73.60       69.41      2.22 o 
   1  -9   6       45.29       46.51      1.99 o 
   2  -9   6       11.33       11.57      1.05 o 
   3  -9   6        6.61        7.27      1.40 o 
   4  -9   6      135.06      145.75      6.81 o 
   5  -9   6        2.66        3.78      1.13 o 
  -4  -8   6      101.23      101.10      2.74 o 
  -3  -8   6      107.46      116.91      2.97 o 
  -2  -8   6        9.33       12.42      0.81 o 
  -1  -8   6        0.02        6.41      3.66 o 
   0  -8   6        1.14        1.60      0.42 o 
   1  -8   6       19.05       18.67      1.13 o 
   2  -8   6      303.40      309.56      9.19 o 
   3  -8   6       13.31       15.68      1.16 o 
   4  -8   6        0.21        0.78      1.00 o 
   5  -8   6       17.89       20.08      2.70 o 
  -5  -7   6        6.30        5.77      0.71 o 
  -4  -7   6       78.46       75.16      2.15 o 
  -3  -7   6        5.95        7.50      0.68 o 
  -2  -7   6      216.25      207.95      4.85 o 
  -1  -7   6       23.67       21.44      0.88 o 
   0  -7   6      260.88      266.93      6.69 o 
   1  -7   6       44.71       48.08      1.60 o 
   2  -7   6      305.98      299.42      8.92 o 
   3  -7   6      140.76      138.89      4.50 o 
   4  -7   6       18.25       16.27      1.12 o 
   5  -7   6       12.63       14.13      1.61 o 
  -5  -6   6        0.12        0.05      0.41 o 
  -4  -6   6      134.60      135.03      3.29 o 
  -3  -6   6       82.23       86.55      2.36 o 
  -2  -6   6        4.53        8.23      0.61 o 
  -1  -6   6      151.63      151.64      3.55 o 
   0  -6   6       70.98       82.41      2.39 o 
   1  -6   6      131.97      132.29      4.22 o 
   2  -6   6        9.79        8.23      0.74 o 
   3  -6   6      228.72      224.82      6.85 o 
   4  -6   6       29.40       29.92      1.46 o 
   5  -6   6      136.23      141.55      4.66 o 
   6  -6   6       54.67       55.74      5.28 o 
  -6  -5   6      182.48      182.00      4.37 o 
  -5  -5   6        2.47        1.92      0.50 o 
  -4  -5   6       17.86       19.99      0.94 o 
  -3  -5   6      267.44      275.18      6.28 o 
  -2  -5   6     1133.95     1151.95     24.51 o 
  -1  -5   6      260.30      281.21      6.22 o 
   0  -5   6      104.89      126.03      3.68 o 
   1  -5   6      137.10      131.41      4.15 o 
   2  -5   6        0.06        0.13      0.33 o 
   3  -5   6      161.85      159.70      4.98 o 
   4  -5   6      175.68      180.95      5.05 o 
   5  -5   6       18.73       18.95      1.25 o 
   6  -5   6        0.05       -0.77      1.01 o 
  -6  -4   6        0.68        0.84      0.51 o 
  -5  -4   6        3.25        2.78      0.77 o 
  -4  -4   6       43.99       43.04      1.28 o 
  -3  -4   6       36.29       37.47      1.57 o 
  -2  -4   6      100.25      108.81      3.36 o 
  -1  -4   6      200.36      215.86      7.54 o 
   0  -4   6        4.75        0.36      0.31 o 
   1  -4   6      437.99      445.55     22.27 o 
   2  -4   6      533.99      556.99     17.49 o 
   3  -4   6       92.66       92.61      2.47 o 
   4  -4   6       17.54       20.08      0.91 o 
   5  -4   6       53.65       55.97      2.93 o 
   6  -4   6      197.56      198.41     17.78 o 
  -6  -3   6       96.80      102.72      4.59 o 
  -5  -3   6      316.24      322.06      7.11 o 
  -4  -3   6        0.18        0.23      0.31 o 
  -3  -3   6       13.27       12.77      0.91 o 
  -2  -3   6       61.44       63.35      1.94 o 
  -1  -3   6      532.23      580.78     20.96 o 
   0  -3   6       71.50       60.86      4.64 o 
   1  -3   6       59.31       59.49      2.30 o 
   2  -3   6        9.28       12.34      0.77 o 
   3  -3   6       55.82       58.92      1.75 o 
   4  -3   6      332.54      340.28      7.13 o 
   5  -3   6      180.72      187.91      4.92 o 
   6  -3   6      130.29      130.26      3.71 o 
  -6  -2   6       21.68       18.12      1.55 o 
  -5  -2   6       45.84       49.55      1.35 o 
  -4  -2   6        0.11       -0.09      0.27 o 
  -3  -2   6       50.22       50.13      1.86 o 
  -2  -2   6      450.50      456.67     17.65 o 
  -1  -2   6       81.12       94.10      3.03 o 
   0  -2   6      110.36      128.62      5.07 o 
   1  -2   6        9.29       12.63      0.59 o 
   2  -2   6      898.05      884.37     24.89 o 
   3  -2   6       81.74       79.02      2.03 o 
   4  -2   6      243.69      237.83      5.91 o 
   5  -2   6      121.66      122.84      3.40 o 
   6  -2   6       13.08       10.89      2.19 o 
  -6  -1   6       16.05       14.20      1.59 o 
  -5  -1   6       66.24       75.00      2.85 o 
  -4  -1   6      210.66      238.73      5.08 o 
  -3  -1   6       22.25       16.53      0.73 o 
  -2  -1   6      295.06      277.02      6.16 o 
  -1  -1   6        0.03       -0.19      0.20 o 
   0  -1   6      310.56      324.59      9.55 o 
   1  -1   6      309.63      297.17      5.85 o 
   2  -1   6      180.56      168.45      5.17 o 
   3  -1   6      154.10      156.07      3.65 o 
   4  -1   6        9.56        9.37      0.69 o 
   5  -1   6        9.09       10.11      0.80 o 
   6  -1   6       30.47       30.36      1.41 o 
  -6   0   6      299.43      323.75     14.52 o 
  -5   0   6        0.31       -0.04      0.65 o 
  -4   0   6      149.86      160.05      3.39 o 
  -3   0   6      101.73       89.72      2.24 o 
  -2   0   6       43.02       41.87      1.26 o 
  -1   0   6       93.02       92.08      2.20 o 
   0   0   6       25.83       27.66      0.68 o 
   1   0   6       53.06       52.23      1.25 o 
   2   0   6        1.16        1.57      0.34 o 
   3   0   6      263.14      257.19      5.47 o 
   4   0   6       82.41       80.94      2.37 o 
   5   0   6       30.10       32.33      1.34 o 
   6   0   6       53.45       54.48      1.93 o 
  -6   1   6      149.25      143.28      4.31 o 
  -5   1   6       57.12       56.20      2.03 o 
  -4   1   6       35.84       26.52      1.64 o 
  -3   1   6      357.04      347.93      9.12 o 
  -2   1   6       10.71        8.27      0.50 o 
  -1   1   6     1532.01     1505.92     30.01 o 
   0   1   6        3.62        2.31      0.28 o 
   1   1   6       29.20       26.48      0.78 o 
   2   1   6       67.00       59.62      1.43 o 
   3   1   6      279.84      267.48      5.76 o 
   4   1   6      284.08      287.02      5.35 o 
   5   1   6       66.35       63.41      2.29 o 
   6   1   6        1.53       -0.18      0.50 o 
  -6   2   6        0.03       -0.48      0.48 o 
  -5   2   6       92.24       83.68      2.72 o 
  -4   2   6       27.75       25.45      1.28 o 
  -3   2   6      444.76      425.81     11.19 o 
  -2   2   6        0.88        1.29      0.35 o 
  -1   2   6       11.65       11.83      0.49 o 
   0   2   6      155.20      157.17      3.19 o 
   1   2   6      102.86       97.12      2.09 o 
   2   2   6      248.56      254.13      5.36 o 
   3   2   6        0.01        0.12      0.27 o 
   4   2   6       36.01       35.21      1.49 o 
   5   2   6       40.46       38.92      1.70 o 
   6   2   6      105.91       98.03      4.08 o 
  -6   3   6        4.03        3.21      0.72 o 
  -5   3   6      476.92      470.92     17.93 o 
  -4   3   6        6.55        8.21      0.70 o 
  -3   3   6       28.10       27.32      1.13 o 
  -2   3   6      160.25      154.30      4.25 o 
  -1   3   6      744.76      731.08     15.70 o 
   0   3   6      385.76      405.36      8.35 o 
   1   3   6       85.42       80.61      1.94 o 
   2   3   6        1.32        3.50      0.45 o 
   3   3   6        6.71        7.14      0.64 o 
   4   3   6       67.01       64.15      1.74 o 
   5   3   6      134.37      130.66      3.11 o 
  -6   4   6        7.02        8.32      1.66 o 
  -5   4   6       38.15       41.75      1.88 o 
  -4   4   6        1.94        2.36      0.46 o 
  -3   4   6       23.91       22.61      1.47 o 
  -2   4   6       32.07       29.72      1.88 o 
  -1   4   6      155.64      160.26      4.44 o 
   0   4   6        1.26        0.39      0.35 o 
   1   4   6        7.10        3.77      0.48 o 
   2   4   6       69.85       78.97      2.33 o 
   3   4   6      336.10      354.23      8.73 o 
   4   4   6       83.56       84.95      2.18 o 
   5   4   6        0.02       -0.37      0.37 o 
  -5   5   6       35.89       34.56      1.80 o 
  -4   5   6      354.93      302.85      9.13 o 
  -3   5   6        5.71        4.31      0.78 o 
  -2   5   6      267.45      246.95      6.65 o 
  -1   5   6       28.20       31.14      1.32 o 
   0   5   6       30.35       32.64      1.37 o 
   1   5   6      150.92      157.90      4.14 o 
   2   5   6       30.15       33.17      1.61 o 
   3   5   6       26.17       25.39      1.20 o 
   4   5   6        0.03        0.11      0.35 o 
  -5   6   6       18.63       17.78      1.69 o 
  -4   6   6       99.21       87.55      3.73 o 
  -3   6   6        6.02        4.50      0.83 o 
  -2   6   6        0.96        1.66      0.48 o 
  -1   6   6      196.26      201.76      5.62 o 
   0   6   6       12.27       10.59      0.87 o 
   1   6   6      152.67      155.88      5.13 o 
   2   6   6        0.64        1.43      0.52 o 
   3   6   6       68.03       79.92      3.58 o 
   4   6   6       27.40       21.89      1.42 o 
  -4   7   6        3.57        3.47      0.85 o 
  -3   7   6       64.41       57.48      3.42 o 
  -2   7   6        0.00        0.15      0.42 o 
  -1   7   6      254.07      262.46      8.19 o 
   0   7   6        6.51        7.09      0.88 o 
   1   7   6       14.43       14.25      1.15 o 
   2   7   6       29.36       26.94      2.25 o 
   3   7   6       13.48       11.84      1.39 o 
  -3   8   6      156.10      131.58      9.66 o 
  -2   8   6       35.30       34.27      1.60 o 
  -1   8   6        1.24        0.58      0.56 o 
   0   8   6       17.06       16.95      1.37 o 
   1   8   6        1.27        1.09      0.69 o 
   2   8   6       45.13       39.61      3.50 o 
  -1 -11   7       15.93       16.67      1.61 o 
   0 -11   7       15.38       20.91      1.54 o 
   1 -11   7       13.39       10.95      2.26 o 
   2 -11   7       22.14       23.29      2.17 o 
  -2 -10   7       54.95       65.43      5.08 o 
  -1 -10   7       29.79       33.44      1.67 o 
   0 -10   7       11.17       13.90      1.01 o 
   1 -10   7       76.11       76.81      2.93 o 
   2 -10   7       60.33       62.19      4.26 o 
   3 -10   7       51.76       49.40      3.11 o 
  -3  -9   7        8.09        6.49      0.69 o 
  -2  -9   7       77.21       84.37      3.03 o 
  -1  -9   7      221.32      213.25      6.32 o 
   0  -9   7        6.42        6.65      0.70 o 
   1  -9   7        2.40        4.07      0.70 o 
   2  -9   7        1.32        1.44      0.70 o 
   3  -9   7       72.72       74.91      4.02 o 
   4  -9   7       92.56       88.11      4.61 o 
  -4  -8   7       16.13       18.47      1.11 o 
  -3  -8   7      212.38      215.00      5.65 o 
  -2  -8   7       72.83       73.78      2.69 o 
  -1  -8   7       57.96       50.94      2.02 o 
   0  -8   7       33.17       31.18      1.46 o 
   1  -8   7       30.33       32.34      1.31 o 
   2  -8   7      153.19      151.43      4.92 o 
   3  -8   7       17.69       16.53      1.15 o 
   4  -8   7       15.53       15.42      1.73 o 
   5  -8   7        1.11        1.52      0.97 o 
  -5  -7   7      166.07      174.99      4.45 o 
  -4  -7   7       32.05       39.48      1.46 o 
  -3  -7   7       20.32       20.94      1.07 o 
  -2  -7   7      236.45      248.90      5.72 o 
  -1  -7   7      634.06      635.77     17.08 o 
   0  -7   7      406.37      409.00     11.17 o 
   1  -7   7       53.74       54.81      2.15 o 
   2  -7   7       17.18       19.99      1.17 o 
   3  -7   7       34.48       34.70      1.62 o 
   4  -7   7       37.38       37.44      1.76 o 
   5  -7   7       32.99       34.03      2.41 o 
  -5  -6   7        0.01        0.08      0.42 o 
  -4  -6   7        0.30        0.31      0.38 o 
  -3  -6   7      179.79      190.26      4.57 o 
  -2  -6   7      150.45      156.03      3.78 o 
  -1  -6   7        6.59        6.48      0.52 o 
   0  -6   7       13.56       14.65      1.00 o 
   1  -6   7        4.55        4.20      0.61 o 
   2  -6   7       89.46       91.27      3.15 o 
   3  -6   7      281.25      279.36      8.40 o 
   4  -6   7        5.42        5.53      0.74 o 
   5  -6   7        8.13        9.86      1.18 o 
  -5  -5   7      178.05      186.20      4.38 o 
  -4  -5   7      206.87      207.43      4.42 o 
  -3  -5   7      109.17      115.03      2.95 o 
  -2  -5   7       46.84       45.51      1.80 o 
  -1  -5   7       40.16       38.43      1.56 o 
   0  -5   7      358.66      374.03     10.20 o 
   1  -5   7       56.31       52.19      2.36 o 
   2  -5   7       62.82       62.71      2.30 o 
   3  -5   7      239.04      258.19      7.75 o 
   4  -5   7       13.19       12.41      0.92 o 
   5  -5   7       29.32       25.78      1.79 o 
   6  -5   7       57.34       61.25      5.79 o 
  -6  -4   7       39.37       43.24      1.55 o 
  -5  -4   7        2.34        3.56      0.54 o 
  -4  -4   7       76.70       79.52      2.76 o 
  -3  -4   7        2.52        1.16      0.54 o 
  -2  -4   7       15.56       15.07      0.97 o 
  -1  -4   7      327.44      337.58      9.24 o 
   0  -4   7       18.05       22.18      1.71 o 
   1  -4   7      373.16      397.10     18.02 o 
   2  -4   7        1.76        3.14      0.63 o 
   3  -4   7      282.42      279.28      7.48 o 
   4  -4   7       43.25       43.66      1.47 o 
   5  -4   7      189.50      198.79      6.42 o 
   6  -4   7       19.92       14.14      1.24 o 
  -6  -3   7       65.82       70.78      2.38 o 
  -5  -3   7       49.19       51.77      1.75 o 
  -4  -3   7      116.68      126.08      3.96 o 
  -3  -3   7      138.81      138.52      4.18 o 
  -2  -3   7      324.87      319.42      8.05 o 
  -1  -3   7      738.15      768.55     19.42 o 
   0  -3   7       13.71       12.28      0.86 o 
   1  -3   7        0.01        0.37      0.29 o 
   2  -3   7      108.30      100.74      2.98 o 
   3  -3   7       81.76       81.75      2.55 o 
   4  -3   7      143.67      147.89      4.89 o 
   5  -3   7        7.59        6.63      1.35 o 
   6  -3   7        0.59        0.43      0.70 o 
  -6  -2   7        5.99        8.88      1.98 o 
  -5  -2   7      125.19      135.37      3.26 o 
  -4  -2   7       54.37       60.80      1.96 o 
  -3  -2   7      138.04      150.76      4.69 o 
  -2  -2   7       31.60       28.88      1.00 o 
  -1  -2   7       23.02       25.06      1.13 o 
   0  -2   7      143.27      153.42      4.30 o 
   1  -2   7      105.83      110.54      3.19 o 
   2  -2   7      335.63      349.09      9.23 o 
   3  -2   7        1.81        2.29      0.49 o 
   4  -2   7       17.38       15.09      1.14 o 
   5  -2   7        1.10        1.14      0.64 o 
   6  -2   7        3.47        3.62      1.28 o 
  -6  -1   7      131.17      129.15      6.85 o 
  -5  -1   7      204.23      221.76      9.08 o 
  -4  -1   7       43.61       39.87      1.20 o 
  -3  -1   7       93.78       75.98      2.05 o 
  -2  -1   7      104.71      101.96      2.57 o 
  -1  -1   7       94.21       84.32      2.51 o 
   0  -1   7     1370.91     1428.84     40.76 o 
   1  -1   7       39.06       36.08      1.36 o 
   2  -1   7       70.27       75.94      3.64 o 
   3  -1   7       31.73       29.78      1.16 o 
   4  -1   7       63.99       61.14      1.95 o 
   5  -1   7      263.38      260.15      6.61 o 
   6  -1   7       29.90       26.81      1.58 o 
  -6   0   7        2.40        1.21      0.69 o 
  -5   0   7        1.03        0.45      0.53 o 
  -4   0   7       30.94       27.96      1.07 o 
  -3   0   7      104.25      106.28      2.61 o 
  -2   0   7      683.86      622.23     13.50 o 
  -1   0   7       10.96       10.39      0.52 o 
   0   0   7      148.32      140.02      2.86 o 
   1   0   7      102.54      103.21      2.25 o 
   2   0   7       36.28       37.11      1.05 o 
   3   0   7      295.62      289.55      7.08 o 
   4   0   7        0.18        1.63      1.48 o 
   5   0   7        1.09        1.20      0.53 o 
   6   0   7        4.55        2.60      0.73 o 
  -6   1   7       36.49       38.34      1.97 o 
  -5   1   7       40.30       38.11      1.61 o 
  -4   1   7      425.68      402.70     10.68 o 
  -3   1   7       56.87       45.50      1.60 o 
  -2   1   7      197.78      186.65      4.29 o 
  -1   1   7      376.96      354.39      6.88 o 
   0   1   7      706.67      714.07     13.65 o 
   1   1   7      673.36      689.94     13.23 o 
   2   1   7      154.75      152.32      3.41 o 
   3   1   7      174.32      185.93      4.12 o 
   4   1   7        0.13        0.03      0.40 o 
   5   1   7        3.65        2.04      0.64 o 
  -6   2   7       71.94       77.14      2.44 o 
  -5   2   7        4.25        3.27      0.65 o 
  -4   2   7       43.16       49.06      1.78 o 
  -3   2   7        5.63        4.85      0.57 o 
  -2   2   7      171.61      161.18      4.45 o 
  -1   2   7       40.97       40.11      1.03 o 
   0   2   7        0.08        0.61      0.26 o 
   1   2   7       79.81       93.63      2.08 o 
   2   2   7        0.28        0.30      0.28 o 
   3   2   7        6.43        7.74      0.81 o 
   4   2   7      307.09      311.22      8.55 o 
   5   2   7       38.60       38.21      2.30 o 
  -6   3   7       48.89       46.86      3.97 o 
  -5   3   7       16.56       20.86      1.08 o 
  -4   3   7       58.09       57.92      2.48 o 
  -3   3   7      240.32      231.68      9.64 o 
  -2   3   7       47.88       42.86      1.49 o 
  -1   3   7      394.15      392.91      8.66 o 
   0   3   7       17.01       18.16      0.74 o 
   1   3   7       11.42       11.58      0.79 o 
   2   3   7       95.30      101.07      2.86 o 
   3   3   7       63.14       71.84      2.26 o 
   4   3   7      137.93      144.48      4.01 o 
   5   3   7        3.74        1.50      0.73 o 
  -5   4   7       21.26       20.89      1.49 o 
  -4   4   7        0.00       -0.10      0.56 o 
  -3   4   7      144.46      140.93      6.05 o 
  -2   4   7       13.35       11.17      0.90 o 
  -1   4   7        6.26        6.51      1.17 o 
   0   4   7      187.45      203.54      5.58 o 
   1   4   7        5.61        3.14      0.49 o 
   2   4   7      381.93      397.87      9.75 o 
   3   4   7        2.87        3.42      0.57 o 
   4   4   7       23.04       26.82      1.32 o 
  -5   5   7      154.06      155.04      5.22 o 
  -4   5   7       45.79       41.58      1.89 o 
  -3   5   7        3.87        2.58      0.71 o 
  -2   5   7       32.07       31.94      1.45 o 
  -1   5   7       79.08       81.14      3.67 o 
   0   5   7      512.74      539.50     13.95 o 
   1   5   7        8.81        7.04      0.84 o 
   2   5   7       17.36       21.43      1.12 o 
   3   5   7       12.09       10.33      0.89 o 
   4   5   7        4.37        2.31      0.61 o 
  -4   6   7       22.82       22.96      1.72 o 
  -3   6   7        1.97        2.37      1.04 o 
  -2   6   7      147.63      148.66      6.24 o 
  -1   6   7       19.61       21.35      1.19 o 
   0   6   7        7.80        8.00      0.88 o 
   1   6   7       22.14       22.57      1.52 o 
   2   6   7       11.98       13.89      1.22 o 
   3   6   7      122.34      130.88      5.51 o 
  -3   7   7       32.05       28.70      1.85 o 
  -2   7   7      128.59      128.67      3.92 o 
  -1   7   7       10.20       12.02      1.31 o 
   0   7   7        4.43        3.29      0.72 o 
   1   7   7      333.41      400.55     17.24 o 
   2   7   7        3.49        5.23      0.86 o 
  -2   8   7       33.67       31.09      1.56 o 
  -1   8   7      133.53      143.93      4.96 o 
   0   8   7       15.15       18.85      1.51 o 
   0 -11   8       27.50       27.30      2.23 o 
   1 -11   8        3.74        5.99      0.93 o 
  -2 -10   8       47.83       48.48      2.19 o 
  -1 -10   8      104.24       97.11      3.39 o 
   0 -10   8       30.54       25.30      1.42 o 
   1 -10   8        5.52        5.45      0.88 o 
   2 -10   8       76.60       83.61      3.18 o 
   3 -10   8       50.46       57.82      5.08 o 
  -3  -9   8       16.41       23.73      1.89 o 
  -2  -9   8      125.48      123.28      4.09 o 
  -1  -9   8       12.26       14.83      1.19 o 
   0  -9   8      254.68      257.84      7.46 o 
   1  -9   8       69.85       71.68      2.81 o 
   2  -9   8       92.61       89.98      3.32 o 
   3  -9   8       18.31       17.65      1.33 o 
   4  -9   8        6.14        7.27      1.66 o 
  -4  -8   8       21.72       19.30      1.76 o 
  -3  -8   8       35.15       37.53      4.06 o 
  -2  -8   8       77.11       84.84      3.04 o 
  -1  -8   8       56.43       59.35      2.29 o 
   0  -8   8       42.92       42.13      1.78 o 
   1  -8   8       33.16       32.66      1.92 o 
   2  -8   8        0.02       -0.34      0.65 o 
   3  -8   8       60.92       59.57      2.43 o 
   4  -8   8       68.23       64.53      3.48 o 
  -4  -7   8       39.40       44.44      1.57 o 
  -3  -7   8       28.25       28.29      1.22 o 
  -2  -7   8      163.08      179.72      4.33 o 
  -1  -7   8       10.46        9.88      1.12 o 
   0  -7   8       51.67       42.29      1.76 o 
   1  -7   8      254.63      250.11      8.93 o 
   2  -7   8        0.72        0.33      0.52 o 
   3  -7   8      115.12      117.64      4.00 o 
   4  -7   8      196.76      196.14      6.26 o 
   5  -7   8       28.31       28.98      1.64 o 
  -5  -6   8       22.46       25.64      1.28 o 
  -4  -6   8        0.01        0.27      0.44 o 
  -3  -6   8      137.37      138.39      3.52 o 
  -2  -6   8      129.88      132.72      3.31 o 
  -1  -6   8        0.34        0.33      0.39 o 
   0  -6   8        1.46        1.96      0.48 o 
   1  -6   8        6.46        7.48      0.94 o 
   2  -6   8      146.27      141.68      5.36 o 
   3  -6   8       17.92       17.55      1.19 o 
   4  -6   8      128.42      126.90      4.28 o 
   5  -6   8       33.53       29.74      2.38 o 
  -5  -5   8      135.62      139.82      3.48 o 
  -4  -5   8       69.20       67.81      2.07 o 
  -3  -5   8        0.99        1.17      0.64 o 
  -2  -5   8        2.49        2.53      0.56 o 
  -1  -5   8      211.84      203.89      5.88 o 
   0  -5   8      371.47      359.61     12.38 o 
   1  -5   8        0.05       -0.38      0.38 o 
   2  -5   8        6.61        7.67      1.41 o 
   3  -5   8        1.09       -0.03      0.50 o 
   4  -5   8      141.15      133.62      4.53 o 
   5  -5   8       50.94       54.25      2.84 o 
  -5  -4   8       99.64      106.83      2.78 o 
  -4  -4   8       13.72       15.68      1.16 o 
  -3  -4   8       25.07       24.29      1.30 o 
  -2  -4   8       92.56       93.09      3.04 o 
  -1  -4   8       44.15       39.55      1.62 o 
   0  -4   8        0.16        0.20      0.46 o 
   1  -4   8        8.07        9.17      0.87 o 
   2  -4   8      147.62      154.79      7.99 o 
   3  -4   8      120.17      124.38      4.61 o 
   4  -4   8        1.80        1.18      0.47 o 
   5  -4   8        8.52        6.23      1.24 o 
  -6  -3   8        2.22        2.08      0.76 o 
  -5  -3   8       66.67       77.96      2.36 o 
  -4  -3   8      294.09      311.18      8.81 o 
  -3  -3   8       84.97       80.28      2.69 o 
  -2  -3   8      286.13      277.20      7.08 o 
  -1  -3   8       40.37       41.92      1.82 o 
   0  -3   8       88.95       87.93      4.30 o 
   1  -3   8      344.08      344.18      9.13 o 
   2  -3   8       78.74       75.37      2.38 o 
   3  -3   8       84.43       89.61      2.80 o 
   4  -3   8        6.97        5.49      0.79 o 
   5  -3   8       18.97       16.78      2.35 o 
  -6  -2   8      106.66      115.33      8.14 o 
  -5  -2   8        2.69        2.98      1.05 o 
  -4  -2   8       72.41       71.84      2.37 o 
  -3  -2   8        2.17        2.47      0.39 o 
  -2  -2   8        0.05        0.37      0.30 o 
  -1  -2   8      356.47      324.29      8.67 o 
   0  -2   8       27.76       31.42      1.26 o 
   1  -2   8      194.27      192.48      5.30 o 
   2  -2   8        0.54        1.05      0.43 o 
   3  -2   8       62.03       61.97      2.22 o 
   4  -2   8       99.76       97.01      3.51 o 
   5  -2   8       23.07       24.57      1.56 o 
  -6  -1   8       55.15       48.28      6.68 o 
  -5  -1   8       97.99      102.76      6.34 o 
  -4  -1   8        2.70        3.86      0.60 o 
  -3  -1   8      391.93      368.18      8.48 o 
  -2  -1   8       73.32       59.80      1.95 o 
  -1  -1   8      688.77      665.96     17.27 o 
   0  -1   8      153.65      157.21      4.39 o 
   1  -1   8      231.90      235.59      6.42 o 
   2  -1   8      195.95      196.35      8.93 o 
   3  -1   8      169.91      164.86      5.35 o 
   4  -1   8      126.32      123.80      4.31 o 
   5  -1   8        1.11        0.04      0.66 o 
  -6   0   8        9.38        8.20      1.13 o 
  -5   0   8       85.04       85.23      4.17 o 
  -4   0   8        6.36        7.69      0.94 o 
  -3   0   8      177.94      190.52      7.06 o 
  -2   0   8       54.23       51.40      1.73 o 
  -1   0   8       68.11       59.96      1.93 o 
   0   0   8        1.39        0.94      0.40 o 
   1   0   8       16.65       12.21      0.82 o 
   2   0   8       95.21      107.26      3.47 o 
   3   0   8        0.02        0.63      0.54 o 
   4   0   8        1.39        0.97      0.61 o 
   5   0   8      126.90      120.26      5.12 o 
  -6   1   8       14.65       16.54      1.19 o 
  -5   1   8      284.33      273.88     10.43 o 
  -4   1   8       31.65       35.17      1.49 o 
  -3   1   8        6.14        4.54      0.55 o 
  -2   1   8       67.56       69.43      2.17 o 
  -1   1   8       70.40       66.64      1.54 o 
   0   1   8      259.14      262.50      5.18 o 
   1   1   8       42.79       48.76      1.27 o 
   2   1   8        6.55        6.22      0.59 o 
   3   1   8        1.78        1.96      0.47 o 
   4   1   8       94.89       97.04      2.80 o 
   5   1   8      128.56      129.60      4.07 o 
  -5   2   8       53.55       57.90      2.16 o 
  -4   2   8       15.60       12.55      0.89 o 
  -3   2   8        3.56        3.33      0.60 o 
  -2   2   8      280.56      267.20      8.52 o 
  -1   2   8      142.68      147.64      3.48 o 
   0   2   8      111.99      116.48      2.50 o 
   1   2   8        3.77        6.03      0.45 o 
   2   2   8        8.11        5.45      0.47 o 
   3   2   8      233.38      233.46      6.52 o 
   4   2   8       14.26       16.62      3.19 o 
   5   2   8       20.10       17.93      2.18 o 
  -5   3   8        4.44        3.51      0.62 o 
  -4   3   8      296.98      301.00     10.03 o 
  -3   3   8       49.94       51.72      2.35 o 
  -2   3   8       74.97       72.37      4.35 o 
  -1   3   8        0.04       -0.26      0.26 o 
   0   3   8       42.63       42.57      1.47 o 
   1   3   8      414.13      451.11     10.08 o 
   2   3   8        6.49        5.34      0.72 o 
   3   3   8       54.63       57.73      2.36 o 
   4   3   8        1.79        1.18      1.56 o 
  -5   4   8        4.68        4.07      0.88 o 
  -4   4   8      190.93      189.27      7.51 o 
  -3   4   8        0.98       -0.02      0.51 o 
  -2   4   8        4.56        4.76      0.90 o 
  -1   4   8      116.81      115.24      3.12 o 
   0   4   8       37.72       40.66      1.87 o 
   1   4   8       44.89       48.01      2.08 o 
   2   4   8        0.53        0.19      0.40 o 
   3   4   8       13.21       14.70      1.06 o 
   4   4   8       68.37       67.76      5.52 o 
  -4   5   8       35.67       37.36      2.15 o 
  -3   5   8      153.87      144.77      5.56 o 
  -2   5   8       60.25       56.49      4.97 o 
  -1   5   8      415.79      428.04     18.42 o 
   0   5   8       22.49       19.96      2.22 o 
   1   5   8        0.71        1.10      0.52 o 
   2   5   8      130.53      156.69      5.30 o 
   3   5   8       11.00        9.28      2.49 o 
  -3   6   8      113.82      106.06      7.23 o 
  -2   6   8        0.12        0.95      0.97 o 
  -1   6   8        1.26        1.44      0.53 o 
   0   6   8      112.35      125.52      4.36 o 
   1   6   8        0.00        0.34      0.76 o 
   2   6   8       57.25       65.55      4.36 o 
  -2   7   8       52.83       55.14      2.77 o 
  -1   7   8        7.34        6.90      0.87 o 
   0   7   8      185.29      213.52      6.94 o 
  -1 -10   9        2.86        5.58      0.86 o 
   0 -10   9       91.00       92.96      3.28 o 
   1 -10   9       26.84       29.90      2.00 o 
   2 -10   9      112.19      104.95      4.46 o 
  -2  -9   9        8.32        7.43      0.97 o 
  -1  -9   9      335.57      338.23      9.69 o 
   0  -9   9       36.86       34.92      1.69 o 
   1  -9   9        0.26        0.99      0.69 o 
   2  -9   9       12.49        9.56      1.18 o 
   3  -9   9       12.77       10.40      1.09 o 
  -3  -8   9       22.51       26.37      1.59 o 
  -2  -8   9      109.46      109.88      3.74 o 
  -1  -8   9       44.79       42.01      1.87 o 
   0  -8   9       25.44       23.30      1.39 o 
   1  -8   9        2.63        2.44      0.72 o 
   2  -8   9        4.05        4.65      0.89 o 
   3  -8   9      110.13      105.70      4.42 o 
   4  -8   9        6.01        5.78      0.85 o 
  -4  -7   9       68.26       77.07      2.58 o 
  -3  -7   9        0.08        0.14      0.42 o 
  -2  -7   9       22.46       25.80      1.45 o 
  -1  -7   9        0.07        0.80      0.59 o 
   0  -7   9       99.86       99.28      3.31 o 
   1  -7   9      214.76      201.41      7.45 o 
   2  -7   9        0.10        0.04      0.52 o 
   3  -7   9       89.93       87.33      3.88 o 
   4  -7   9        5.34        4.83      0.94 o 
  -4  -6   9       60.40       57.31      3.01 o 
  -3  -6   9        0.39        0.72      0.41 o 
  -2  -6   9       77.09       84.96      2.35 o 
  -1  -6   9      122.99      122.22      3.89 o 
   0  -6   9        0.37        0.94      0.55 o 
   1  -6   9      118.51      116.71      4.63 o 
   2  -6   9        2.25        1.17      0.59 o 
   3  -6   9       23.89       25.81      1.76 o 
   4  -6   9       33.69       34.92      3.25 o 
   5  -6   9        0.04       -0.69      0.69 o 
  -5  -5   9       14.75       13.19      0.93 o 
  -4  -5   9       75.03       74.04      2.23 o 
  -3  -5   9      116.58      117.96      4.12 o 
  -2  -5   9        1.06        1.12      0.53 o 
  -1  -5   9      287.86      277.70      7.91 o 
   0  -5   9       23.07       20.26      1.46 o 
   1  -5   9       28.75       27.24      1.94 o 
   2  -5   9      145.43      169.61      7.70 o 
   3  -5   9       53.34       50.39      2.51 o 
   4  -5   9      166.35      175.48      5.81 o 
   5  -5   9        0.92        1.09      1.10 o 
  -5  -4   9       59.73       67.48      3.74 o 
  -4  -4   9       65.60       72.37      2.65 o 
  -3  -4   9       94.62       89.93      3.04 o 
  -2  -4   9        8.59        7.02      0.79 o 
  -1  -4   9       10.72        8.39      1.70 o 
   0  -4   9      149.46      138.25      5.26 o 
   1  -4   9       15.31       16.40      1.14 o 
   2  -4   9      281.16      282.48      8.62 o 
   3  -4   9        4.68        5.16      0.82 o 
   4  -4   9        1.30        0.91      1.20 o 
   5  -4   9       25.42       25.16      1.90 o 
  -5  -3   9       29.87       25.98      3.32 o 
  -4  -3   9      106.17      103.83      3.44 o 
  -3  -3   9        3.43        4.97      0.79 o 
  -2  -3   9      246.61      228.33      6.31 o 
  -1  -3   9      208.19      205.16     10.19 o 
   0  -3   9     1063.27     1070.85     32.93 o 
   1  -3   9      141.20      151.81      4.80 o 
   2  -3   9        0.11        0.19      0.42 o 
   3  -3   9       60.76       60.73      2.11 o 
   4  -3   9       65.83       60.75      4.42 o 
   5  -3   9      104.53      116.08      5.72 o 
  -5  -2   9        7.29        8.67      1.03 o 
  -4  -2   9        2.44        2.74      0.59 o 
  -3  -2   9       18.86       17.20      1.13 o 
  -2  -2   9      143.66      145.49      7.56 o 
  -1  -2   9        0.01       -0.16      0.35 o 
   0  -2   9        6.98        6.97      0.65 o 
   1  -2   9       35.91       33.57      1.51 o 
   2  -2   9       25.65       20.70      1.45 o 
   3  -2   9      213.88      217.43     11.93 o 
   4  -2   9        0.78        0.41      0.61 o 
   5  -2   9       17.97       18.22      2.09 o 
  -5  -1   9       48.70       47.18      4.23 o 
  -4  -1   9      268.65      272.28     12.06 o 
  -3  -1   9        8.57       10.79      0.80 o 
  -2  -1   9       22.70       22.81      1.29 o 
  -1  -1   9       13.09       13.45      0.86 o 
   0  -1   9      280.50      271.06      7.29 o 
   1  -1   9      181.41      175.46      6.29 o 
   2  -1   9        2.06        1.24      0.50 o 
   3  -1   9       21.34       22.91      1.90 o 
   4  -1   9        0.14       -0.09      0.62 o 
   5  -1   9       13.62       13.86      1.26 o 
  -5   0   9       50.33       55.01      3.76 o 
  -4   0   9       45.64       48.56      2.39 o 
  -3   0   9        0.48        0.90      0.61 o 
  -2   0   9        3.89        4.70      0.56 o 
  -1   0   9      181.44      172.38      4.80 o 
   0   0   9       84.88       82.91      2.56 o 
   1   0   9      219.82      216.03      7.78 o 
   2   0   9        1.11        0.41      0.51 o 
   3   0   9       17.98       15.53      1.18 o 
   4   0   9      189.86      192.63      6.24 o 
   5   0   9       17.37       10.21      1.77 o 
  -5   1   9       50.53       49.96      3.38 o 
  -4   1   9       38.45       38.08      2.99 o 
  -3   1   9      149.37      149.74      8.32 o 
  -2   1   9        0.18       -0.06      0.51 o 
  -1   1   9      185.09      188.53      6.67 o 
   0   1   9        0.11        0.03      0.36 o 
   1   1   9       14.90       12.04      0.84 o 
   2   1   9      325.23      346.92     10.48 o 
   3   1   9       10.97       10.79      0.98 o 
   4   1   9      141.55      142.63      6.34 o 
  -5   2   9      139.68      141.38      6.03 o 
  -4   2   9       10.10       11.07      1.16 o 
  -3   2   9      202.56      213.34     13.79 o 
  -2   2   9        6.09        6.04      0.81 o 
  -1   2   9        0.13       -0.09      0.51 o 
   0   2   9       88.90       88.92      4.05 o 
   1   2   9        0.58        0.71      0.48 o 
   2   2   9      168.02      173.72      6.50 o 
   3   2   9        4.71        2.60      1.55 o 
   4   2   9        0.14        0.13      0.79 o 
  -4   3   9       23.99       23.56      2.16 o 
  -3   3   9       24.47       28.06      1.34 o 
  -2   3   9       50.34       54.41      2.49 o 
  -1   3   9        5.90        5.07      0.54 o 
   0   3   9      478.80      516.66     15.19 o 
   1   3   9       13.68       12.28      0.81 o 
   2   3   9       11.44       15.29      1.37 o 
   3   3   9       67.58       76.15      3.60 o 
  -4   4   9        1.51        1.50      0.66 o 
  -3   4   9        4.91        3.13      0.69 o 
  -2   4   9      143.72      139.53      5.21 o 
  -1   4   9        0.40        0.59      0.42 o 
   0   4   9       28.13       31.27      2.43 o 
   1   4   9       72.80       87.51      3.29 o 
   2   4   9        0.75        0.61      0.59 o 
   3   4   9      111.55      127.61      4.53 o 
  -3   5   9      131.23      130.32      5.26 o 
  -2   5   9       13.46       12.23      1.27 o 
  -1   5   9       33.04       37.18      1.86 o 
   0   5   9       47.23       61.20      2.50 o 
   1   5   9      355.29      415.32     12.50 o 
   2   5   9       24.62       33.75      1.89 o 
  -2   6   9        1.23        1.58      1.25 o 
  -1   6   9       29.74       31.51      1.69 o 
   0   6   9        1.94        2.25      1.21 o 
  -1  -9  10       46.81       48.88      2.16 o 
   0  -9  10       63.69       62.67      3.16 o 
   1  -9  10       44.34       45.21      3.78 o 
   2  -9  10        4.18        3.84      1.92 o 
  -2  -8  10       21.37       18.04      1.39 o 
  -1  -8  10       12.96       15.99      1.28 o 
   0  -8  10       14.06       15.90      2.29 o 
   1  -8  10        2.63        4.03      0.90 o 
   2  -8  10       70.83       70.23      3.32 o 
   3  -8  10        0.12        0.70      1.16 o 
  -3  -7  10        0.56        0.38      0.62 o 
  -2  -7  10        0.77        1.31      0.62 o 
  -1  -7  10       12.85       15.86      1.23 o 
   0  -7  10      116.73      116.42      4.80 o 
   1  -7  10       27.01       24.84      1.72 o 
   2  -7  10       13.18       12.36      2.81 o 
   3  -7  10        7.99        6.74      1.87 o 
  -4  -6  10       49.37       50.37      1.80 o 
  -3  -6  10       23.13       24.33      1.16 o 
  -2  -6  10       95.63       88.89      3.32 o 
  -1  -6  10       98.96       87.40      3.84 o 
   0  -6  10       29.94       27.82      2.18 o 
   1  -6  10        1.36        1.07      0.63 o 
   2  -6  10        0.60        0.63      0.56 o 
   3  -6  10       82.53       81.27      3.94 o 
   4  -6  10        0.13        1.85      1.63 o 
  -4  -5  10       77.31       69.56      2.68 o 
  -3  -5  10       91.37       80.82      2.98 o 
  -2  -5  10       59.02       52.44      2.13 o 
  -1  -5  10       23.53       21.36      1.61 o 
   0  -5  10       69.01       68.58      3.15 o 
   1  -5  10      530.79      497.33     17.00 o 
   2  -5  10       46.54       45.45      2.62 o 
   3  -5  10        8.57        8.27      1.01 o 
   4  -5  10        1.80        0.33      0.74 o 
  -4  -4  10       57.99       58.61      3.32 o 
  -3  -4  10       16.59       13.56      1.12 o 
  -2  -4  10        3.49        3.97      1.73 o 
  -1  -4  10       89.73       83.20      8.14 o 
   0  -4  10        0.13        0.66      0.66 o 
   1  -4  10       14.39       13.09      1.55 o 
   2  -4  10        4.79        2.70      0.72 o 
   3  -4  10       18.11       14.90      1.26 o 
   4  -4  10       82.42       75.39      3.55 o 
  -4  -3  10        9.91       10.85      1.04 o 
  -3  -3  10      254.23      244.67     14.81 o 
  -2  -3  10        9.51       10.08      0.98 o 
  -1  -3  10       99.94       94.50      5.99 o 
   0  -3  10       10.67        9.73      0.73 o 
   1  -3  10      286.84      302.07     10.45 o 
   2  -3  10       17.01       15.30      0.99 o 
   3  -3  10       38.69       38.38      1.80 o 
   4  -3  10       20.71       18.61      2.45 o 
  -5  -2  10       32.99       35.06      5.07 o 
  -4  -2  10       14.61       13.54      2.10 o 
  -3  -2  10      178.93      179.31      9.36 o 
  -2  -2  10       35.08       30.92      1.84 o 
  -1  -2  10       12.65       11.17      0.81 o 
   0  -2  10       13.23       13.29      0.89 o 
   1  -2  10      102.40      100.57      3.11 o 
   2  -2  10      108.02      107.73      3.33 o 
   3  -2  10       27.12       25.82      1.48 o 
   4  -2  10        3.06        2.30      0.73 o 
  -5  -1  10       76.72       76.76      5.56 o 
  -4  -1  10      101.02      110.32      7.04 o 
  -3  -1  10        5.52        4.28      0.81 o 
  -2  -1  10       65.86       64.09      3.10 o 
  -1  -1  10        1.39        0.66      0.43 o 
   0  -1  10      291.30      290.64     10.43 o 
   1  -1  10       33.91       36.86      1.51 o 
   2  -1  10        0.88        0.27      0.62 o 
   3  -1  10       39.95       37.71      1.86 o 
   4  -1  10       13.76       11.81      1.15 o 
  -5   0  10      149.17      155.34     10.72 o 
  -4   0  10       85.61       87.39      6.02 o 
  -3   0  10       23.79       27.57      2.28 o 
  -2   0  10      292.13      300.07     14.88 o 
  -1   0  10       44.63       44.98      1.66 o 
   0   0  10       24.03       23.83      1.15 o 
   1   0  10       10.53        7.31      0.73 o 
   2   0  10        1.71        0.88      0.58 o 
   3   0  10      137.71      138.32      6.47 o 
   4   0  10        1.78        1.54      0.72 o 
  -4   1  10      206.59      220.62      8.71 o 
  -3   1  10       50.08       50.07      2.45 o 
  -2   1  10       19.25       16.68      1.30 o 
  -1   1  10        0.17        0.48      0.56 o 
   0   1  10        6.08        6.54      0.70 o 
   1   1  10      306.63      323.66      9.67 o 
   2   1  10       19.64       21.06      1.34 o 
   3   1  10       18.99       23.54      2.15 o 
  -4   2  10       24.00       26.95      2.68 o 
  -3   2  10        5.79        6.36      0.97 o 
  -2   2  10        0.01        0.35      0.59 o 
  -1   2  10      185.16      191.59     11.97 o 
   0   2  10       35.66       38.51      3.98 o 
   1   2  10      106.86      118.75      4.24 o 
   2   2  10        0.23       -0.50      0.79 o 
   3   2  10        5.55        6.89      1.23 o 
  -4   3  10        3.61        2.40      1.09 o 
  -3   3  10       58.90       49.89      3.09 o 
  -2   3  10      115.65      111.37      5.50 o 
  -1   3  10      154.95      152.82      9.43 o 
   0   3  10        3.26        3.41      1.05 o 
   1   3  10        6.68        7.21      1.80 o 
   2   3  10      281.91      334.99     11.92 o 
  -3   4  10      141.69      129.13      6.33 o 
  -2   4  10       16.23       14.26      3.12 o 
  -1   4  10        1.51        0.87      0.87 o 
   0   4  10       17.18       15.31      2.30 o 
  -1   5  10       19.23       18.54      1.65 o 
   0   5  10      109.07      113.93      5.68 o 
  -1  -8  11       43.41       40.55      2.50 o 
   0  -8  11       27.18       22.91      1.80 o 
   1  -8  11       49.31       44.16      2.53 o 
   2  -8  11        6.67        6.49      1.13 o 
  -2  -7  11        2.22        0.82      0.62 o 
  -1  -7  11      128.09      120.46      5.08 o 
   0  -7  11        2.72        2.77      0.90 o 
   1  -7  11       11.70       11.02      1.34 o 
   2  -7  11      245.89      234.82      8.75 o 
   3  -7  11       18.15       17.97      2.94 o 
  -3  -6  11       16.02       15.54      1.54 o 
  -2  -6  11       13.98        9.98      1.05 o 
  -1  -6  11       10.98        9.97      1.34 o 
   0  -6  11       91.41       83.77      3.76 o 
   1  -6  11        6.48        7.07      1.12 o 
   2  -6  11      124.20      120.83      4.96 o 
   3  -6  11        4.23        4.40      1.18 o 
  -3  -5  11       15.53       14.68      2.76 o 
  -2  -5  11       85.00       75.40      7.76 o 
  -1  -5  11       33.73       30.00      1.99 o 
   0  -5  11      128.79      119.71      6.01 o 
   1  -5  11        3.76        3.07      1.23 o 
   2  -5  11      137.17      127.37      5.14 o 
   3  -5  11        6.99        5.36      0.92 o 
  -4  -4  11        2.59        2.29      0.74 o 
  -3  -4  11        3.91        4.85      2.21 o 
  -2  -4  11      127.49      117.97      6.79 o 
  -1  -4  11       20.07       15.65      1.48 o 
   0  -4  11       10.39        8.80      1.97 o 
   1  -4  11        0.15        0.00      0.60 o 
   2  -4  11       26.00       21.23      1.49 o 
   3  -4  11       78.84       78.84      4.95 o 
  -4  -3  11       26.21       25.97      4.30 o 
  -3  -3  11       75.90       72.97      5.49 o 
  -2  -3  11        7.79        6.74      0.90 o 
  -1  -3  11       12.59       11.89      1.09 o 
   0  -3  11       41.17       39.82      3.74 o 
   1  -3  11      249.64      236.13      9.27 o 
   2  -3  11       19.97       18.88      1.14 o 
   3  -3  11       31.67       30.81      2.03 o 
  -4  -2  11      134.04      148.78     14.38 o 
  -3  -2  11        0.58        0.89      1.01 o 
  -2  -2  11        0.05       -0.39      0.95 o 
  -1  -2  11      157.36      169.48      5.46 o 
   0  -2  11        6.13        5.69      0.66 o 
   1  -2  11       66.26       62.37      2.92 o 
   2  -2  11       10.26        9.75      0.90 o 
   3  -2  11        8.38        6.13      0.98 o 
  -4  -1  11       32.93       38.05      7.31 o 
  -3  -1  11      139.18      150.39     10.15 o 
  -2  -1  11       31.53       30.00      2.21 o 
  -1  -1  11       38.61       40.00      2.42 o 
   0  -1  11       15.91       13.69      0.95 o 
   1  -1  11        4.10        2.41      0.84 o 
   2  -1  11      188.74      194.85      6.31 o 
   3  -1  11        0.00        0.42      0.64 o 
  -4   0  11        2.45        2.57      0.83 o 
  -3   0  11       46.89       56.50      3.98 o 
  -2   0  11        0.54        0.89      0.67 o 
  -1   0  11        1.72        1.58      0.71 o 
   0   0  11       88.03       90.08      2.88 o 
   1   0  11       19.17       20.95      1.18 o 
   2   0  11      133.85      144.52      4.80 o 
   3   0  11        1.09        1.01      0.66 o 
  -3   1  11       40.38       46.81      3.64 o 
  -2   1  11        9.09        6.79      0.99 o 
  -1   1  11       23.90       23.62      1.81 o 
   0   1  11      254.06      271.92     15.99 o 
   1   1  11        1.84        1.88      0.64 o 
   2   1  11        1.06        1.14      0.61 o 
  -3   2  11       23.65       26.57      2.83 o 
  -2   2  11       84.95       96.30      7.55 o 
  -1   2  11       21.31       23.29      1.53 o 
   0   2  11        0.02       -0.07      0.59 o 
   1   2  11       14.79       12.83      2.12 o 
   2   2  11        4.97        4.98      1.03 o 
  -2   3  11        3.49        1.70      1.05 o 
  -1   3  11       20.28       21.20      2.03 o 
   0   3  11        0.22       -0.34      1.09 o 
   1   3  11      107.69      113.39      7.94 o 
   0  -7  12       44.73       39.28      2.44 o 
   1  -7  12       71.26       65.86      3.32 o 
  -2  -6  12        0.13       -0.49      0.75 o 
  -1  -6  12       67.06       58.62      7.32 o 
   0  -6  12       39.88       34.94      5.15 o 
   1  -6  12        7.12        6.85      1.57 o 
   2  -6  12       30.56       27.24      3.51 o 
  -2  -5  12       46.86       43.41      6.03 o 
  -1  -5  12       12.24        8.89      1.28 o 
   0  -5  12       13.37        9.86      2.90 o 
   1  -5  12       23.84       18.26      1.71 o 
   2  -5  12       39.48       43.35      2.72 o 
  -2  -4  12       16.23       10.72      1.36 o 
  -1  -4  12        5.58        4.40      3.11 o 
   0  -4  12       47.34       47.82      3.23 o 
   1  -4  12       12.68       10.64      1.15 o 
   2  -4  12       77.48       75.98      4.24 o 
  -3  -3  12        0.65        1.56      1.13 o 
  -2  -3  12       76.19       72.47      4.87 o 
  -1  -3  12       35.48       32.94      3.05 o 
   0  -3  12       74.24       76.17      3.42 o 
   1  -3  12       63.51       58.79      6.02 o 
   2  -3  12        4.22        1.93      0.88 o 
  -3  -2  12        9.90       10.01      1.57 o 
  -2  -2  12      168.20      175.44     19.13 o 
  -1  -2  12        3.67        1.86      0.58 o 
   0  -2  12       12.24       11.89      1.19 o 
   1  -2  12        2.55        2.15      0.62 o 
   2  -2  12       27.42       30.51      1.63 o 
  -3  -1  12       94.98       93.14     15.01 o 
  -2  -1  12        9.74       10.63      1.15 o 
  -1  -1  12        0.11       -0.61      0.69 o 
   0  -1  12       19.94       20.02      1.51 o 
   1  -1  12      273.38      271.49     11.96 o 
   2  -1  12        8.03        5.67      0.85 o 
  -2   0  12       11.34       10.95      1.19 o 
  -1   0  12       75.43       81.81      7.22 o 
   0   0  12       27.08       29.82      2.56 o 
   1   0  12       16.56       15.07      1.19 o 
  -2   1  12      118.97      131.07      5.18 o 
  -1   1  12       54.82       59.62      4.87 o 
   0   1  12        0.23        0.04      0.67 o 
   1   1  12        1.40        2.53      0.91 o 
   0  -3  13        2.77        1.71      0.84 o 
                                                 
